# Supplementary material for: Health care professionals’ perceptions of unprofessional behaviour in the clinical workplace
Source: PLoS One. 2023 Jan 19;18(1):e0280444. doi: 10.1371/journal.pone.0280444 (PMC9851503; doi:10.1371/journal.pone.0280444)
Supplement: S1 Dataset — (DAT) [file pone.0280444.s008.dat]

@1.ProfessionalRole	@2.Timeworked@BWH	@3.Gender	@4.Frequency	@5.ExcludingfromDM	@5.Blaming	@5.Denigratingpublically	@5.Dismissing	@5.YellingAnger	@5.Failingtorespond	@5.Sexuallyharassing	@5.Discriminating	@6.ReportingphysicianBH	@6.ReportingothersBH	@6.AddressingphysicianBH	@6.AddressingothersBH	@6.BWHactive	@7.Perpetratorgroup	@Patient	@AttendingOther	@AttendingSame	@ResidentOther	@ResidentSame	@Nurses	@AdministrativeSupport	@AdministrativeManager	@Other	@AlliedHealthPract	ExDM_transform	Blaming_transform	Denigrating_transform	Dismissing_transform	Anger_transform	FailingRespond_transform	sexharrass_transform	Discrim_transform	Gender_transform	ProfRole_Trans
Allied health practitioner	< 1 year	Female	Monthly	Never	Monthly		Never	Monthly	Never	Never	Never	Agree Strongly	Agree Strongly	Agree Strongly	Agree Strongly	Agree Strongly	Attendings from my department	0	0	1	0	0	0	0	0	0	0	0	2		0	2	0	0	0	1	2
Attending	< 1 year	Male	Weekly	Never	Never	Never	Never		Monthly	Never	Never	Agree Slightly	Agree Slightly	Agree Strongly	Agree Strongly	Agree Slightly	Other: patients	1	0	0	0	0	0	0	0	0	0	0	0	0	0		2	0	0	0	3
Attending	< 1 year	Male	Monthly	Annually	Annually	Annually	Annually	Annually	Annually	Annually	Annually	Agree Strongly	Agree Strongly	Agree Slightly	Agree Slightly	Agree Slightly	None	0	0	0	0	0	0	0	0	0	0	1	1	1	1	1	1	1	1	0	3
Researcher	< 1 year	Male	Never									Neutral	Neutral	Agree Slightly	Agree Slightly	Agree Slightly	None	0	0	0	0	0	0	0	0	0	0									0	1
Allied health practitioner	1-5 years	Female	Weekly	Weekly	Never	Never	Never	Weekly	Weekly	Never	Weekly	Disgree Strongly	Disagree Strongly	Disagree Slightly	Neutral	Agree Slightly	Attendings from my department	0	0	1	0	0	0	0	0	0	0	3	0	0	0	3	3	0	3	1	2
Allied health practitioner	< 1 year	Female	Monthly	Annually	Annually	Never	Monthly	Never	Never	Never	Never							0	0	0	0	0	0	0	0	0	0	1	1	0	2	0	0	0	0	1	2
Allied health practitioner	< 1 year	Female	Monthly	Never	Never	Annually	Monthly	Annually	Monthly	Never	Monthly	Disagree Slightly	Disagree Slightly	Agree Slightly	Agree Slightly	Agree Strongly	Residents from other dept, Nurses	0	0	0	1	0	1	0	0	0	0	0	0	1	2	1	2	0	2	1	2
Allied health practitioner	< 1 year	Female	Never									Disagree Slightly	Disagree Slightly	Neutral	Neutral	Neutral	None	0	0	0	0	0	0	0	0	0	0									1	2
Researcher	< 1 year	Male	Never									Neutral	Neutral	Neutral	Neutral	Neutral		0	0	0	0	0	0	0	0	0	0									0	1
Attending	< 1 year	Male	Monthly	Monthly	Annually	Never	Never	Monthly	Never	Never	Annually	Neutral	Neutral	Agree Slightly	Agree Slightly	Agree Slightly		0	0	0	0	0	0	0	0	0	0	2	1	0	0	2	0	0	1	0	3
Resident	1-5 years	Female	Weekly	Never	Monthly	Never	Weekly	Annually	Monthly	Never	Never	Agree Slightly	Agree Slightly	Agree Strongly	Agree Strongly	Agree Strongly	Nurses	0	0	0	0	0	1	0	0	0	0	0	2	0	3	1	2	0	0	1	0
Allied health practitioner	< 1 year	Female										Agree Slightly	Disagree Slightly	Agree Slightly	Agree Slightly	Agree Slightly	Nurses	0	0	0	0	0	1	0	0	0	0									1	2
Attending	< 1 year	Male	Monthly	Monthly	Monthly	Never	Never	Never	Never	Never	Never	Disagree Slightly	Disagree Slightly	Agree Slightly	Agree Slightly	Agree Slightly	Residents from my department	0	0	0	0	1	0	0	0	0	0	2	2	0	0	0	0	0	0	0	3
Attending	1-5 years	Male	Monthly	Never	Never	Never	Never	Never	Annually	Never	Never	Agree Strongly	Agree Slightly	Agree Strongly	Agree Strongly	Agree Strongly	Nurses	0	0	0	0	0	1	0	0	0	0	0	0	0	0	0	1	0	0	0	3
Attending	< 1 year	Male	Never									Agree Slightly	Agree Slightly	Agree Strongly	Agree Strongly	Agree Strongly		0	0	0	0	0	0	0	0	0	0									0	3
Allied health practitioner	< 1 year	Female	Never		Annually		Never		Never	Never	Never	Agree Strongly	Agree Strongly	Agree Strongly	Agree Strongly	Agree Strongly	Nurses	0	0	0	0	0	1	0	0	0	0		1		0		0	0	0	1	2
Attending	1-5 years	Male	Annually	Monthly	Annually	Never	Never	Never	Annually	Never	Never	Agree Strongly	Agree Strongly	Agree Strongly	Agree Strongly	Agree Strongly	Attendings from other dept	0	1	0	0	0	0	0	0	0	0	2	1	0	0	0	1	0	0	0	3
Allied health practitioner	< 1 year	Female	Never									Agree Slightly	Agree Slightly	Agree Slightly	Agree Slightly	Agree Strongly	Attendings from other dept	0	1	0	0	0	0	0	0	0	0									1	2
Allied health practitioner	< 1 year	Female	Never									Agree Strongly	Agree Strongly	Agree Strongly	Agree Strongly	Agree Strongly	None	0	0	0	0	0	0	0	0	0	0									1	2
Attending	1-5 years	Female	Monthly	Never	Monthly	Never	Never	Never	Never	Never	Annually	Agree Slightly	Agree Slightly	Agree Slightly	Agree Slightly	Neutral		0	0	0	0	0	0	0	0	0	0	0	2	0	0	0	0	0	1	1	3
Researcher	1-5 years	Male	Monthly				Annually	Annually	Annually			Disagree Slightly	Disagree Slightly	Agree Slightly	Agree Slightly	Agree Slightly	Attendings from other dept	0	1	0	0	0	0	0	0	0	0				1	1	1			0	1
Resident	< 1 year	Male	Monthly	Monthly	Never		Never	Never	Monthly	Never	Never	Agree Strongly	Agree Strongly	Agree Slightly	Agree Strongly	Agree Strongly	Technician	0	0	0	0	0	0	0	0	1	0	2	0		0	0	2	0	0	0	0
Attending	1-5 years	Male	Monthly	Monthly	Monthly	Never	Annually	Annually	Annually	Never	Never	Agree Slightly	Disagree Slightly	Agree Strongly	Agree Slightly	Agree Strongly	Other: I see it in many fields	0	0	0	0	0	0	0	0	1	0	2	2	0	1	1	1	0	0	0	3
Resident	< 1 year	Female	Monthly	Monthly	Never	Never	Never	Monthly	Monthly	Never	Never	Disagree Slightly	Disagree Slightly	Disagree Slightly	Disagree Slightly	Neutral	Attendings from my department	0	0	1	0	0	0	0	0	0	0	2	0	0	0	2	2	0	0	1	0
Attending	< 1 year	Female	Monthly	Weekly	Annually	Never	Annually	Never	Annually	Never	Annually	Disagree Slightly	Disagree Slightly	Disagree Strongly	Disagree Strongly	Disagree Slightly	Attendings from my department	0	0	1	0	0	0	0	0	0	0	3	1	0	1	0	1	0	1	1	3
Attending	< 1 year	Female	Never									Neutral	Neutral	Neutral	Neutral	Agree Strongly	None	0	0	0	0	0	0	0	0	0	0									1	3
Attending	1-5 years	Male	Weekly	Weekly	Weekly	Monthly	Annually	Annually	Annually	Never	Never	Agree Strongly	Agree Strongly	Agree Strongly	Agree Strongly	Agree Strongly	Attendings from my department	0	0	1	0	0	0	0	0	0	0	3	3	2	1	1	1	0	0	0	3
Resident	1-5 years	wish not to answer	Daily	Weekly	Never	Never	Never	Daily	Daily	Never	Never	Agree Slightly	Agree Slightly	Agree Strongly	Disagree Slightly	Neutral	Nurses	0	0	0	0	0	1	0	0	0	0	3	0	0	0	4	4	0	0		0
Resident	< 1 year	Female	Weekly	Weekly	Daily	Monthly	Annually	Daily	Daily	Monthly	Weekly	Agree Slightly	Agree Slightly	Agree Slightly	Agree Slightly	Agree Strongly	Allied health practicioners	0	0	0	0	0	0	0	0	0	1	3	4	2	1	4	4	2	3	1	0
Resident	1-5 years	Male	Weekly	Monthly	Weekly	Weekly	Monthly	Weekly	Monthly	Never	Annually	Neutral	Neutral	Neutral	Neutral	Neutral	Attendings from my department, residents from my department	0	0	1	0	1	0	0	0	0	0	2	3	3	2	3	2	0	1	0	0
Attending	< 1 year	Male	Never	Never	Annually	Never	Annually	Never	Monthly	Never	Never	Agree Slightly	Agree Slightly	Neutral	Agree Slightly	Neutral	Residents from other dept	0	0	0	1	0	0	0	0	0	0	0	1	0	1	0	2	0	0	0	3
Attending	> 5 years	Male	Monthly	Monthly	Monthly	Never	Annually	Annually	Monthly	Never	Annually	Agree Strongly	Agree Strongly	Agree Strongly	Agree Strongly	Agree Strongly	Attendings from other dept, Nurses	0	1	0	0	0	1	0	0	0	0	2	2	0	1	1	2	0	1	0	3
Allied health practitioner	1-5 years	Male	Never									Agree Strongly	Agree Strongly	Agree Strongly	Agree Strongly	Agree Strongly	None	0	0	0	0	0	0	0	0	0	0									0	2
Allied health practitioner	1-5 years	Female	Weekly	Daily	Weekly	Monthly	Weekly		Weekly	Never	Monthly	Agree Slightly	Agree Slightly	Agree Slightly	Agree Slightly	Agree Slightly	Attendings from other dept	0	1	0	0	0	0	0	0	0	0	4	3	2	3		3	0	2	1	2
Researcher	< 1 year	Female	Never									Agree Strongly	Agree Strongly	Agree Strongly	Agree Strongly	Agree Strongly	Nurses	0	0	0	0	0	0	0	0	0	0									1	1
Allied health practitioner	< 1 year	Female	Weekly	Weekly	Monthly	Weekly	Weekly	Never	Never	Never	Never	Agree Strongly	Agree Strongly	Agree Strongly	Neutral	Agree Strongly	Attendings from other dept	0	1	0	0	0	0	0	0	0	0	3	2	3	3	0	0	0	0	1	2
Allied health practitioner	< 1 year	Male	Weekly	Monthly	Weekly	Annually	Weekly	Annually	Annually	Annually	Monthly	Agree Strongly	Neutral	Agree Strongly	Agree Strongly	Agree Strongly	Attendings from my department, attendings from others dept	0	1	1	0	0	0	0	0	0	0	2	3	1	3	1	1	1	2	0	2
Researcher	< 1 year	Female	Never									Agree Strongly	Agree Strongly	Agree Strongly	Agree Strongly	Agree Strongly		0	0	0	0	0	0	0	0	0	0									1	1
Resident	1-5 years	Female	Monthly	Never	Monthly	Annually	Monthly	Weekly	Annually	Annually	Monthly	Neutral	Neutral	Neutral	Neutral	Agree Slightly	Attendings from my department, residents from other dept, Nurses	0	0	1	1	0	1	0	0	0	0	0	2	1	2	3	1	1	2	1	0
Attending	< 1 year	Male	Monthly	Annually	Annually	Annually	Annually	Annually	Annually	Never	Annually	Agree Slightly	Agree Slightly	Agree Slightly	Agree Slightly	Agree Slightly		0	0	0	0	0	0	0	0	0	0	1	1	1	1	1	1	0	1	0	3
Resident	< 1 year	Male	Monthly	Monthly	Never	Never	Never	Never	Weekly	Never	Never	Agree Slightly	Agree Slightly	Agree Strongly	Disagree Strongly	Neutral	Nurses	0	0	0	0	0	1	0	0	0	0	2	0	0	0	0	3	0	0	0	0
Attending	< 1 year	Female	Never									Agree Slightly	Agree Slightly	Agree Slightly	Agree Slightly	Agree Strongly	None	0	0	0	0	0	0	0	0	0	0									1	3
Resident	< 1 year	Female	Monthly	Never	Monthly	Never	Never	Never	Never	Never	Never	Agree Strongly	Agree Strongly	Agree Strongly	Agree Strongly	Agree Strongly		0	0	0	0	0	0	0	0	0	0	0	2	0	0	0	0	0	0	1	0
Resident	1-5 years	Male	Monthly	Monthly	Annually	Never	Never	Never	Monthly	Never	Never	Disagree Strongly	Disagree Strongly	Disagree Slightly	Disagree Slightly	Neutral	Attendings from my department	0	0	1	0	0	0	0	0	0	0	2	1	0	0	0	2	0	0	0	0
Allied health practitioner	1-5 years	Female	Annually	Annually	Never	Never	Never	Never	Never	Never	Never	Disagree Slightly	Neutral	Agree Strongly	Agree Strongly	Neutral	Attendings from other dept	0	1	0	0	0	0	0	0	0	0	1	0	0	0	0	0	0	0	1	2
Attending	< 1 year	Male	Never									Agree Strongly	Agree Strongly	Agree Strongly	Agree Strongly	Agree Strongly		0	0	0	0	0	0	0	0	0	0									0	3
Attending	1-5 years	Female	Never									Agree Strongly	Agree Strongly	Agree Strongly	Agree Strongly	Agree Strongly		0	0	0	0	0	0	0	0	0	0									1	3
Resident	< 1 year	Male	Never									Neutral	Neutral	Agree Strongly	Agree Strongly	Agree Strongly	None	0	0	0	0	0	0	0	0	0	0									0	0
Attending	1-5 years	Male	Never	Never	Never	Never	Never	Never	Annually	Never	Never							0	0	0	0	0	0	0	0	0	0	0	0	0	0	0	1	0	0	0	3
Attending	< 1 year	Male	Never									Agree Slightly	Agree Slightly	Agree Strongly	Agree Strongly	Agree Strongly	None	0	0	0	0	0	0	0	0	0	0									0	3
Allied health practitioner		wish not to answer	Annually	Never	Never	Never	Never	Never	Never	Never	Never							0	0	0	0	0	0	0	0	0	0	0	0	0	0	0	0	0	0		2
Researcher	1-5 years	Female	Annually						Annually			Agree Slightly	Neutral	Agree Strongly	Agree Strongly	Agree Slightly	Attendings from other dept	0	1	0	0	0	0	0	0	0	0						1			1	1
Attending	1-5 years	Male	Monthly	Never	Monthly	Annually	Monthly	Monthly	Weekly	Annually	Annually	Neutral	Neutral	Agree Slightly	Agree Slightly	Neutral	Nurses	0	0	0	0	0	1	0	0	0	0	0	2	1	2	2	3	1	1	0	3
Resident	1-5 years	Female	Weekly				Weekly	Monthly	Monthly	Annually	Annually	Neutral	Neutral	Neutral	Neutral	Neutral		0	0	0	0	0	0	0	0	0	0				3	2	2	1	1	1	0
Attending	> 5 years	Male	Daily		Daily	Weekly	Daily	Daily	Daily	Never	Never	Agree Strongly	Agree Strongly	Agree Strongly	Disagree Strongly	Neutral	Attendings from other dept, Nurses	0	1	0	0	0	0	0	0	0	0		4	3	4	4	4	0	0	0	3
Attending	< 1 year	Female	Monthly	Never	Never	Annually	Annually	Never	Annually	Never	Never	Neutral	Neutral	Agree Strongly	Agree Strongly	Agree Strongly	Nurses	0	0	0	0	0	1	0	0	0	0	0	0	1	1	0	1	0	0	1	3
Attending	> 5 years	Male	Annually	Annually	Annually			Annually	Monthly	Never	Annually	Neutral	Agree Slightly					0	0	0	0	0	0	0	0	0	0	1	1			1	2	0	1	0	3
Attending	1-5 years	Female	Monthly	Never	Annually	Never		Never	Annually	Monthly	Never			Agree Strongly	Agree Strongly	Agree Strongly	Administrative support staff	0	0	0	0	0	0	1	0	0	0	0	1	0		0	1	2	0	1	3
Attending	< 1 year	Male	Never									Agree Slightly	Agree Slightly	Agree Strongly	Agree Strongly	Agree Strongly	Attendings from other dept, Residents from other dept	0	1	0	1	0	0	0	0	0	0									0	3
Attending	1-5 years	Female	Weekly	Weekly	Weekly	Annually	Weekly	Weekly	Weekly	Never	Monthly	Agree Strongly	Agree Strongly	Neutral	Neutral	Neutral	Attendings from other dept, Residents from other dept	0	1	0	1	0	0	0	0	0	0	3	3	1	3	3	3	0	2	1	3
Attending	1-5 years	Female	Weekly	Daily	Monthly	Annually	Annually	Annually	Never	Never	Monthly	Agree Strongly	Agree Strongly	Agree Slightly	Agree Slightly	Agree Strongly	Nurses, Administrators/managers	0	0	0	0	0	1	0	1	0	0	4	2	1	1	1	0	0	2	1	3
Resident	1-5 years	Male	Daily	Weekly	Monthly	Annually	Weekly	Monthly	Monthly	Monthly	Monthly	Agree Slightly	Agree Slightly	Neutral	Neutral	Agree Slightly	Allied health practicioners, Nurses	0	0	0	0	0	1	0	0	0	1	3	2	1	3	2	2	2	2	0	0
Allied health practitioner	< 1 year	Female	Monthly	Monthly	Monthly	Never	Monthly	Never	Weekly	Never	Never	Agree Strongly	Agree Slightly	Neutral	Neutral	Agree Strongly	Residents from other dept, Nurses	0	0	0	1	0	1	0	0	0	0	2	2	0	2	0	3	0	0	1	2
Attending	< 1 year	Male	Daily	Monthly	Monthly	Never	Annually	Annually	Annually	Annually	Annually	Disagree Slightly	Disagree Slightly	Agree Strongly	Agree Strongly	Agree Strongly	Attendings from other dept, Nurses, patients	0	1	0	0	0	1	0	0	0	0	2	2	0	1	1	1	1	1	0	3
Allied health practitioner	1-5 years	Female	Monthly	Monthly	Never	Never	Annually	Never	Never	Never	Monthly	Agree Slightly	Agree Slightly	Agree Strongly	Agree Strongly	Agree Strongly	Nurses	0	0	0	0	0	1	0	0	0	0	2	0	0	1	0	0	0	2	1	2
Attending	< 1 year	Male	Monthly	Never		Annually	Monthly	Monthly	Monthly	Never	Monthly	Neutral	Neutral	Agree Strongly	Agree Strongly	Agree Strongly	Attendings from other dept	0	1	0	0	0	0	0	0	0	0	0		1	2	2	2	0	2	0	3
Allied health practitioner	< 1 year	Female										Disagree Strongly	Disagree Strongly	Disagree Slightly	Disagree Slightly	Agree Strongly		0	0	0	0	0	0	0	0	0	0									1	2
Attending	< 1 year	Male	Never	Annually	Annually	Never	Annually	Never	Monthly	Never	Never	Agree Slightly	Agree Slightly	Agree Strongly	Agree Strongly	Agree Strongly	Attendings from my department	0	1	0	0	0	0	0	0	0	0	1	1	0	1	0	2	0	0	0	3
Attending	> 5 years	wish not to answer	Never									Agree Strongly	Agree Strongly	Agree Strongly	Agree Strongly	Agree Strongly	None	0	0	0	0	0	0	0	0	0	0										3
Resident	< 1 year	Female	Never									Neutral	Neutral	Agree Strongly	Agree Strongly	Agree Strongly		0	0	0	0	0	0	0	0	0	0									1	0
Attending	1-5 years	Male	Monthly	Monthly	Monthly	Monthly	Monthly	Annually	Daily	Monthly	Weekly	Agree Strongly	Agree Strongly	Agree Slightly	Agree Slightly	Agree Slightly	Attendings from other dept	0	1	0	0	0	0	0	0	0	0	2	2	2	2	1	4	2	3	0	3
Resident	1-5 years	wish not to answer	Annually	Monthly	Annually	Never		Never	Annually	Never	Never	Agree Slightly	Agree Slightly	Agree Strongly	Agree Strongly	Agree Strongly	Attendings from other dept, Nurses	0	1	0	0	0	1	0	0	0	0	2	1	0		0	1	0	0		0
Attending	1-5 years	Male	Monthly	Annually	Annually	Never	Never	Never	Annually	Never	Never	Disagree Strongly	Disagree Strongly	Neutral	Neutral	Neutral		0	0	0	0	0	0	0	0	0	0	1	1	0	0	0	1	0	0	0	3
Attending	< 1 year	Female	Monthly	Monthly	Monthly	Monthly	Never	Never	Never	Never	Never	Neutral	Agree Slightly	Agree Strongly	Agree Strongly	Agree Strongly	Nurses	0	0	0	0	0	1	0	0	0	0	2	2	2	0	0	0	0	0	1	3
Attending	1-5 years	Female	Weekly		Weekly	Monthly	Annually	Monthly	Weekly	Annually	Monthly	Neutral	Agree Slightly	Disagree Strongly	Disagree Strongly	Disagree Slightly	Attendings from my department, Nurses	0	0	1	0	0	1	0	0	0	0		3	2	1	2	3	1	2	1	3
Resident	< 1 year	Female	Weekly	Monthly	Weekly	Monthly	Monthly	Monthly	Monthly	Monthly	Monthly	Disagree Slightly	Disagree Slightly	Disagree Slightly	Disagree Slightly	Disagree Slightly	Attendings from other dept	0	1	0	0	0	0	0	0	0	0	2	3	2	2	2	2	2	2	1	0
Resident	1-5 years	Female	Monthly	Monthly	Annually	Annually	Monthly	Annually	Monthly	Never	Never							0	0	0	0	0	0	0	0	0	0	2	1	1	2	1	2	0	0	1	0
Attending	< 1 year	Male	Never									Disagree Strongly	Disagree Strongly	Agree Strongly	Disagree Slightly	Agree Slightly	Administrators/managers	0	0	0	0	0	0	0	1	0	0									0	3
Allied health practitioner	< 1 year	Female	Never									Agree Slightly	Agree Strongly	Agree Strongly	Agree Strongly	Agree Strongly	None	0	0	0	0	0	0	0	0	0	0									1	2
Resident	< 1 year	Male	Weekly	Weekly	Weekly	Annually	Daily	Annually	Daily	Monthly	Weekly	Disagree Slightly	Disagree Slightly	Agree Slightly	Agree Slightly	Agree Slightly	Attendings from my department	0	0	1	0	0	0	0	0	0	0	3	3	1	4	1	4	2	3	0	0
Allied health practitioner	< 1 year	Female	Monthly	Never	Monthly	Never	Never	Monthly	Daily	Never	Monthly	Agree Slightly	Agree Slightly	Agree Slightly	Neutral	Agree Slightly	Administrators/managers	0	0	0	0	0	0	0	1	0	0	0	2	0	0	2	4	0	2	1	2
Attending	1-5 years	Female	Monthly						Monthly									0	0	0	0	0	0	0	0	0	0						2			1	3
Attending	1-5 years	Female	Daily	Monthly	Weekly	Monthly	Never	Annually	Annually	Never	Never	Agree Strongly	Neutral	Agree Strongly	Neutral	Agree Slightly	Nurses, respiratory therapists	0	0	0	0	0	1	0	0	1	0	2	3	2	0	1	1	0	0	1	3
Resident	< 1 year	wish not to answer	Weekly	Weekly	Weekly	Monthly	Monthly	Monthly	Monthly	Monthly	Monthly	Disagree Slightly	Disagree Slightly	Disagree Slightly	Disagree Slightly	Neutral	Attendings from my department	0	0	1	0	0	0	0	0	0	0	3	3	2	2	2	2	2	2		0
Attending	< 1 year	wish not to answer	Daily	Weekly	Annually	Never	Monthly	Never	Daily	Never	Never	Agree Strongly	Agree Strongly	Agree Strongly	Disagree Slightly	Agree Slightly	Residents from other dept	0	0	0	1	0	0	0	0	0	0	3	1	0	2	0	4	0	0		3
Resident	< 1 year	Male	Annually	Annually	Annually	Annually	Annually	Annually	Annually	Annually	Annually	Agree Slightly	Agree Slightly	Agree Slightly	Agree Slightly	Agree Slightly	Nurses	0	0	0	0	0	1	0	0	0	0	1	1	1	1	1	1	1	1	0	0
Resident	1-5 years	Male	Monthly		Monthly	Monthly	Monthly	Monthly	Monthly	Never	Never	Agree Slightly	Agree Slightly	Agree Slightly	Agree Slightly	Agree Slightly		0	0	0	0	0	0	0	0	0	0		2	2	2	2	2	0	0	0	0
Allied health practitioner	> 5 years	Male	Monthly	Monthly	Monthly	Monthly	Annually	Monthly	Weekly	Never	Never	Neutral	Neutral	Disagree Slightly	Disagree Slightly	Agree Slightly	Attendings from my department	0	0	1	0	0	0	0	0	0	0	2	2	2	1	2	3	0	0	0	2
Allied health practitioner	1-5 years	Male	Monthly	Never	Annually	Never	Never	Never	Monthly	Never	Never	Agree Slightly	Agree Slightly	Agree Slightly	Agree Slightly	Agree Slightly	Residents from other dept	0	0	0	1	0	0	0	0	0	0	0	1	0	0	0	2	0	0	0	2
Resident	< 1 year	Male	Monthly	Monthly	Monthly	Annually	Monthly	Annually	Monthly	Never	Never							0	0	0	0	0	0	0	0	0	0	2	2	1	2	1	2	0	0	0	0
Resident	< 1 year	Male	Monthly	Monthly	Annually	Annually	Annually	Annually	Monthly	Never	Never	Agree Slightly	Agree Slightly	Agree Slightly	Agree Slightly	Agree Slightly	Attendings from other dept	0	1	0	0	0	0	0	0	0	0	2	1	1	1	1	2	0	0	0	0
Resident	1-5 years	Male	Daily	Daily	Daily	Weekly	Weekly	Weekly	Weekly	Never	Never	Disagree Strongly	Disagree Strongly	Agree Slightly	Disagree Strongly	Neutral	Nurses	0	0	0	0	0	1	0	0	0	0	4	4	3	3	3	3	0	0	0	0
Researcher	1-5 years	Female	Daily	Monthly	Monthly	Monthly	Weekly	Monthly	Daily	Never	Never	Agree Slightly	Agree Slightly	Agree Slightly	Agree Slightly	Agree Strongly	Residents from other dept, Nurses	0	0	0	1	0	1	0	0	0	0	2	2	2	3	2	4	0	0	1	1
Researcher	1-5 years	Male	Annually	Monthly	Annually	Never	Annually	Annually	Annually	Never	Never							0	0	0	0	0	0	0	0	0	0	2	1	0	1	1	1	0	0	0	1
Attending	< 1 year	Female	Never									Agree Strongly	Agree Strongly	Agree Strongly	Agree Strongly	Agree Strongly	None	0	0	0	0	0	0	0	0	0	0									1	3
Researcher	1-5 years	Female	Annually	Never	Never	Annually	Annually	Never	Annually	Never	Never	Agree Strongly	Agree Strongly	Agree Slightly	Agree Strongly	Neutral	Nurses	0	0	0	0	0	1	0	0	0	0	0	0	1	1	0	1	0	0	1	1
Resident	< 1 year	Female	Monthly	Never	Monthly	Never	Never	Never	Weekly	Never	Never	Agree Slightly	Agree Slightly	Neutral	Neutral	Agree Slightly	Attendings from other dept	0	1	0	0	0	0	0	0	0	0	0	2	0	0	0	3	0	0	1	0
Allied health practitioner	1-5 years	Female	Annually	Annually	Annually	Never	Never	Never	Annually	Never	Never	Agree Slightly	Agree Slightly	Agree Slightly	Agree Slightly	Agree Strongly	Residents from other dept, Nurses	0	0	0	1	0	1	0	0	0	0	1	1	0	0	0	1	0	0	1	2
Resident	< 1 year	Female	Weekly	Never	Monthly	Never	Never	Monthly	Weekly	Never	Monthly	Agree Slightly	Agree Slightly	Agree Slightly	Neutral	Agree Strongly	Residents from other dept, Allied health practitioners	0	0	0	1	0	0	0	0	0	1	0	2	0	0	2	3	0	2	1	0
Allied health practitioner	< 1 year	Male	Monthly	Monthly	Annually	Never	Never	Annually	Annually	Never	Never	Neutral	Neutral	Agree Slightly	Agree Slightly	Agree Strongly	Attendings from other dept	0	1	0	0	0	0	0	0	0	0	2	1	0	0	1	1	0	0	0	2
Resident	< 1 year	wish not to answer	Weekly	Daily	Weekly	Monthly	Never	Monthly	Daily	Never	Never	Neutral	Neutral	Disagree Strongly	Disagree Strongly	Agree Slightly	Attendings from my department	0	0	1	0	0	0	0	0	0	0	4	3	2	0	2	4	0	0		0
Resident	< 1 year	Male	Annually	Monthly	Annually	Never	Never	Never	Annually	Never	Never	Agree Strongly	Agree Strongly	Agree Strongly	Agree Strongly	Agree Strongly	Nurses	0	0	0	0	0	1	0	0	0	0	2	1	0	0	0	1	0	0	0	0
Resident	< 1 year	Male	Monthly	Never	Monthly	Never	Never	Never	Weekly	Never	Never							0	0	0	0	0	0	0	0	0	0	0	2	0	0	0	3	0	0	0	0
Resident	< 1 year	Female	Monthly	Monthly	Annually	Monthly	Never	Annually	Annually	Never	Annually	Disagree Strongly	Disagree Strongly	Agree Slightly	Agree Slightly	Agree Slightly	Residents from other dept, Nurses	0	0	0	1	0	1	0	0	0	0	2	1	2	0	1	1	0	1	1	0
Resident	< 1 year	Male	Monthly	Monthly	Monthly	Monthly	Monthly	Monthly	Monthly	Never	Never	Neutral	Neutral	Neutral	Neutral	Neutral	Nurses	0	0	0	0	0	1	0	0	0	0	2	2	2	2	2	2	0	0	0	0
Researcher	< 1 year	Male	Monthly	Monthly	Monthly	Never	Never	Monthly	Weekly	Never	Never							0	0	0	0	0	0	0	0	0	0	2	2	0	0	2	3	0	0	0	1
Resident	< 1 year	Female	Never									Disagree Slightly	Disagree Slightly	Neutral	Neutral	Agree Strongly		0	0	0	0	0	0	0	0	0	0									1	0
Attending	< 1 year	Male	Monthly	Weekly	Monthly	Monthly	Monthly	Never	Monthly	Never	Never	Agree Strongly	Agree Strongly	Agree Strongly	Agree Slightly	Agree Slightly		0	0	0	0	0	0	0	0	0	0	3	2	2	2	0	2	0	0	0	3
Resident	< 1 year	Female	Monthly	Never	Weekly	Never	Never	Never	Weekly	Never	Annually	Agree Slightly	Agree Slightly	Neutral	Neutral	Agree Slightly	Attendings from my dept, residents from my dept, administrative support staff	0	0	1	0	1	0	1	0	0	0	0	3	0	0	0	3	0	1	1	0
Researcher	< 1 year	Female	Monthly	Never	Never	Monthly	Never	Monthly	Never	Never	Never	Agree Strongly	Agree Strongly	Agree Strongly	Agree Strongly	Agree Strongly	Attendings from my department	0	0	1	0	0	0	0	0	0	0	0	0	2	0	2	0	0	0	1	1
Resident	< 1 year	Male	Monthly	Annually	Monthly	Never	Monthly	Monthly	Never	Never	Never	Neutral	Neutral	Neutral	Neutral	Neutral	Residents from other dept	0	0	0	1	0	0	0	0	0	0	1	2	0	2	2	0	0	0	0	0
Attending	< 1 year	Female	Monthly	Annually	Monthly	Never	Annually	Annually	Monthly	Never	Never	Agree Slightly	Agree Slightly	Neutral	Neutral	Agree Slightly	Technician	0	0	0	0	0	0	0	0	1	0	1	2	0	1	1	2	0	0	1	3
Allied health practitioner	< 1 year	Male	Annually	Never	Never	Never	Never	Never	Never	Never	Never	Agree Strongly	Agree Strongly	Agree Strongly	Agree Strongly	Agree Strongly	None	0	0	0	0	0	0	0	0	0	0	0	0	0	0	0	0	0	0	0	2
Allied health practitioner	< 1 year	Female	Never									Agree Strongly	Agree Strongly	Agree Strongly	Agree Strongly	Agree Strongly	Administrative support staff	0	0	0	0	0	0	1	0	0	0									1	2
Allied health practitioner	< 1 year	Female	Monthly	Monthly	Annually	Never	Never	Monthly	Monthly	Never	Never	Agree Strongly	Agree Strongly	Agree Strongly	Agree Strongly	Agree Strongly		0	0	0	0	0	0	0	0	0	0	2	1	0	0	2	2	0	0	1	2
Allied health practitioner	< 1 year	Female	Annually	Annually	Never	Never	Annually	Annually	Never	Never	Never	Agree Strongly	Agree Strongly	Agree Strongly	Agree Strongly	Agree Strongly	Administrators/managers	0	0	0	0	0	0	0	1	0	0	1	0	0	1	1	0	0	0	1	2
Allied health practitioner	< 1 year	Male	Never									Neutral	Agree Slightly	Agree Strongly	Agree Strongly	Agree Strongly	Attendings from other dept	0	1	0	0	0	0	0	0	0	0									0	2
Allied health practitioner	< 1 year	Male	Weekly	Weekly	Weekly	Never		Never	Never	Never	Never	Agree Strongly	Agree Strongly	Agree Strongly	Agree Strongly	Agree Strongly	Attendings from my department	0	0	1	0	0	0	0	0	0	0	3	3	0		0	0	0	0	0	2
Allied health practitioner	1-5 years	Female	Annually		Weekly	Never	Monthly	Annually	Monthly	Never	Never	Neutral	Agree Slightly	Agree Slightly	Agree Slightly	Agree Slightly	Nurses	0	0	0	0	0	1	0	0	0	0		3	0	2	1	2	0	0	1	2
Allied health practitioner	< 1 year	Male	Never									Agree Strongly	Agree Strongly	Agree Strongly	Agree Strongly	Agree Strongly	None	0	0	0	0	0	0	0	0	0	0									0	2
Allied health practitioner	< 1 year	Female	Daily	Weekly	Monthly	Weekly	Weekly	Monthly	Daily	Never	Annually	Agree Strongly	Agree Slightly	Agree Slightly	Agree Slightly	Agree Slightly	Residents from other dept, Nurses	0	0	0	1	0	1	0	0	0	0	3	2	3	3	2	4	0	1	1	2
Allied health practitioner	< 1 year	Female	Never									Agree Strongly	Agree Strongly	Agree Strongly	Agree Strongly	Agree Strongly	Attendings from my department, Nurses	0	0	1	0	0	1	0	0	0	0									1	2
Allied health practitioner	< 1 year	Female	Monthly	Monthly	Never	Never	Monthly	Never	Monthly	Never	Never	Agree Strongly	Agree Slightly	Agree Strongly	Agree Strongly	Agree Strongly	Nurses	0	0	0	0	0	1	0	0	0	0	2	0	0	2	0	2	0	0	1	2
Allied health practitioner	< 1 year	Female	Annually	Never	Annually	Never	Never	Never	Never	Never	Never	Agree Strongly	Agree Strongly	Agree Strongly	Agree Strongly	Agree Strongly	Technician	0	0	0	0	0	0	0	0	1	0	0	1	0	0	0	0	0	0	1	2
Allied health practitioner	< 1 year	Female										Agree Strongly	Agree Strongly	Agree Strongly	Agree Strongly	Agree Strongly		0	0	0	0	0	0	0	0	0	0									1	2
Allied health practitioner	< 1 year	Female	Never									Agree Strongly	Agree Strongly	Agree Strongly	Agree Strongly	Agree Strongly		0	0	0	0	0	0	0	0	0	0									1	2
Allied health practitioner	< 1 year	Male	Weekly	Never	Weekly	Never	Weekly	Never	Weekly	Never	Never	Agree Strongly	Agree Slightly	Agree Strongly	Agree Strongly	Agree Strongly	Nurses	0	0	0	0	0	1	0	0	0	0	0	3	0	3	0	3	0	0	0	2
Allied health practitioner	< 1 year	Female	Monthly	Never	Never	Monthly	Monthly	Never	Never	Monthly	Weekly	Agree Strongly	Agree Strongly	Agree Strongly	Agree Strongly	Agree Strongly	Attendings from my department, Nurses	0	0	1	0	0	1	0	0	0	0	0	0	2	2	0	0	2	3	1	2
Allied health practitioner	< 1 year	Female	Weekly	Monthly	Monthly	Annually	Monthly	Annually	Annually	Annually	Never	Agree Strongly	Agree Strongly	Agree Strongly	Agree Strongly	Agree Strongly	Nurses	0	0	0	0	0	1	0	0	0	0	2	2	1	2	1	1	1	0	1	2
Attending	< 1 year	Female	Weekly			Monthly	Daily	Annually	Daily	Never	Annually	Agree Slightly	Agree Slightly	Agree Slightly	Agree Slightly	Agree Strongly	Residents from other dept, Allied health practitioners	0	0	0	1	0	0	0	0	0	1			2	4	1	4	0	1	1	3
Researcher	< 1 year	Male	Monthly	Monthly	Monthly	Monthly	Annually	Monthly	Annually	Never	Never	Agree Slightly	Agree Slightly	Neutral	Neutral	Neutral	Attendings from other dept	0	1	0	0	0	0	0	0	0	0	2	2	2	1	2	1	0	0	0	1
Attending	< 1 year	Male	Never									Agree Strongly	Agree Strongly	Agree Strongly	Agree Strongly	Agree Strongly		0	0	0	0	0	0	0	0	0	0									0	3
Attending	< 1 year	Male	Monthly	Monthly	Never	Never	Never	Never	Monthly	Never	Never	Disagree Strongly	Disagree Strongly	Agree Strongly	Agree Strongly	Agree Strongly		0	0	0	0	0	0	0	0	0	0	2	0	0	0	0	2	0	0	0	3
Resident	< 1 year	Female	Weekly	Never	Never	Never	Never	Never	Monthly	Never	Never	Disagree Strongly	Disagree Strongly	Agree Strongly	Agree Strongly	Agree Strongly	Technician	0	0	0	0	0	0	0	0	1	0	0	0	0	0	0	2	0	0	1	0
Researcher	< 1 year	Male	Never									Agree Slightly	Agree Slightly	Agree Strongly	Agree Strongly	Agree Slightly	Allied health practitioners	0	0	0	0	0	0	0	0	0	1									0	1
Resident	< 1 year	Male	Weekly	Weekly	Weekly		Weekly	Monthly	Weekly	Never	Never	Neutral	Neutral	Neutral	Neutral	Neutral	Residents from other dept	0	0	0	1	0	0	0	0	0	0	3	3		3	2	3	0	0	0	0
Resident	1-5 years	Female	Annually	Annually	Never	Annually	Never	Never	Annually	Never	Never	Agree Slightly	Agree Slightly	Agree Slightly	Agree Slightly	Agree Slightly	Attendings from my department, Nurses	0	0	1	0	0	1	0	0	0	0	1	0	1	0	0	1	0	0	1	0
Researcher	1-5 years	Male	Never									Agree Slightly	Agree Strongly	Agree Slightly	Agree Slightly	Agree Slightly	Residents from my department	0	0	0	0	1	0	0	0	0	0									0	1
Resident	< 1 year	Female	Never									Neutral	Neutral	Disagree Slightly	Disagree Slightly	Agree Slightly	Attendings from other dept	0	1	0	0	0	0	0	0	0	0									1	0
Resident	< 1 year	Male	Weekly		Weekly	Monthly	Annually		Monthly	Annually	Annually	Neutral	Neutral	Neutral	Neutral	Agree Slightly		0	0	0	0	0	0	0	0	0	0		3	2	1		2	1	1	0	0
Resident	< 1 year	Male	Never									Agree Strongly	Agree Strongly	Agree Strongly	Agree Strongly	Agree Strongly		0	0	0	0	0	0	0	0	0	0									0	0
Researcher	< 1 year	Male	Never									Neutral	Neutral	Neutral	Neutral	Neutral	Attendings from my department	0	0	1	0	0	0	0	0	0	0									0	1
Resident	1-5 years	Female	Never									Agree Strongly	Agree Strongly	Agree Strongly	Agree Strongly	Agree Strongly		0	0	0	0	0	0	0	0	0	0									1	0
Researcher	< 1 year	Male	Never									Agree Strongly	Agree Strongly	Agree Strongly	Agree Strongly	Agree Strongly		0	0	0	0	0	0	0	0	0	0									0	1
Allied health practitioner	< 1 year	Female	Weekly	Never	Weekly		Monthly	Weekly	Annually	Annually	Annually	Disagree Strongly	Disagree Strongly	Agree Slightly	Agree Strongly	Agree Slightly	Allied health practitioners, Nurses	0	0	0	0	0	1	0	0	0	1	0	3		2	3	1	1	1	1	2
Resident	< 1 year	Male	Monthly		Never	Never	Never	Never	Never	Never	Never	Agree Strongly	Agree Strongly	Agree Strongly	Agree Strongly	Agree Strongly	Technician	0	0	0	0	0	0	0	0	1	0		0	0	0	0	0	0	0	0	0
Resident	< 1 year	Male	Annually	Annually	Annually	Annually	Never	Never	Never	Never	Never	Agree Slightly	Agree Slightly	Agree Slightly	Agree Slightly	Agree Strongly	Attendings from my department	0	0	1	0	0	0	0	0	0	0	1	1	1	0	0	0	0	0	0	0
Resident	< 1 year	Male	Monthly	Annually	Annually	Annually	Annually	Annually	Annually	Annually	Annually	Agree Strongly	Agree Strongly	Agree Strongly	Agree Strongly	Agree Strongly	Attendings from other dept	0	1	0	0	0	0	0	0	0	0	1	1	1	1	1	1	1	1	0	0
Researcher	< 1 year	Male	Monthly	Annually	Monthly	Annually	Annually	Never	Annually	Never	Never	Agree Slightly	Agree Slightly	Agree Strongly	Agree Strongly	Agree Strongly	Nurses, Technician	0	0	0	0	0	1	0	0	1	0	1	2	1	1	0	1	0	0	0	1
Attending	< 1 year	Female	Never														Allied health practitioners	0	0	0	0	0	0	0	0	0	1									1	3
Attending	< 1 year	Female	Monthly	Monthly	Weekly	Never	Monthly	Never	Never	Never	Monthly	Agree Strongly	Agree Strongly	Agree Strongly	Neutral	Agree Strongly	Nurses	0	0	0	0	0	1	0	0	0	0	2	3	0	2	0	0	0	2	1	3
Attending	< 1 year	Female										Agree Strongly	Agree Strongly	Agree Strongly	Agree Strongly	Agree Strongly		0	0	0	0	0	0	0	0	0	0									1	3
Resident	> 5 years	Male	Weekly	Annually	Weekly	Weekly	Never	Weekly	Annually	Never	Never	Agree Slightly	Disagree Slightly	Agree Strongly	Disagree Slightly	Agree Strongly	Allied health practitioners	0	0	0	0	0	0	0	0	0	1	1	3	3	0	3	1	0	0	0	0
Resident	< 1 year	Female	Weekly	Weekly	Weekly	Monthly	Daily	Annually	Daily	Annually	Monthly	Disagree Slightly	Disagree Strongly	Agree Slightly	Disagree Strongly	Disagree Slightly	Nurses	0	0	0	0	0	1	0	0	0	0	3	3	2	4	1	4	1	2	1	0
Resident	< 1 year	Male	Never									Agree Strongly	Agree Strongly	Agree Slightly	Agree Slightly	Agree Slightly	Attendings from other dept	0	1	0	0	0	0	0	0	0	0									0	0
Resident	< 1 year	Female	Annually	Never	Never	Never	Annually	Never	Never	Never	Never	Agree Strongly	Agree Slightly	Agree Slightly	Agree Slightly	Agree Slightly	Attendings from other department, Nurses	0	1	0	0	0	1	0	0	0	0	0	0	0	1	0	0	0	0	1	0
Resident	< 1 year	Male	Annually	Never	Never	Never	Annually	Annually	Annually	Never	Never	Agree Strongly	Agree Strongly	Agree Strongly	Agree Strongly	Agree Strongly	Attendings from other dept, residents from other dept	0	1	0	1	0	0	0	0	0	0	0	0	0	1	1	1	0	0	0	0
Resident	< 1 year	Female	Daily	Weekly	Weekly	Weekly	Weekly	Weekly	Weekly	Weekly	Annually	Neutral	Neutral	Neutral	Neutral	Neutral	Nurses	0	0	0	0	0	1	0	0	0	0	3	3	3	3	3	3	3	1	1	0
Resident	< 1 year	Female	Monthly	Weekly	Monthly	Never	Monthly	Monthly	Monthly	Never	Never	Agree Slightly	Agree Slightly	Agree Strongly	Agree Strongly	Agree Slightly	Nurses	0	0	0	0	0	1	0	0	0	0	3	2	0	2	2	2	0	0	1	0
Resident	< 1 year	Male	Weekly	Weekly	Monthly		Monthly	Monthly	Weekly	Annually	Monthly	Disagree Slightly	Disagree Slightly	Neutral	Agree Slightly	Agree Slightly	Attendings from my department, attendings from other dept	0	1	1	0	0	0	0	0	0	0	3	2		2	2	3	1	2	0	0
Resident	< 1 year	Female	Daily	Daily	Daily	Weekly	Weekly	Monthly	Daily	Monthly	Monthly	Agree Slightly	Disagree Slightly	Disagree Slightly	Disagree Slightly	Agree Slightly	Nurses, Technician, clinical fellows	0	0	0	1	0	1	0	0	1	0	4	4	3	3	2	4	2	2	1	0
Resident	1-5 years	Male	Weekly	Monthly	Monthly	Monthly	Weekly	Never	Weekly	Never	Annually							0	0	0	0	0	0	0	0	0	0	2	2	2	3	0	3	0	1	0	0
Resident	< 1 year	Female	Never															0	0	0	0	0	0	0	0	0	0									1	0
Resident	< 1 year	Female	Never									Agree Slightly	Agree Slightly	Agree Slightly	Agree Slightly	Agree Strongly		0	0	0	0	0	0	0	0	0	0									1	0
Resident	< 1 year	Female	Weekly	Never	Never	Monthly	Never	Monthly	Weekly	Never	Never	Disagree Strongly	Disagree Strongly	Agree Strongly	Agree Strongly	Agree Strongly	Nurses	0	0	0	0	0	1	0	0	0	0	0	0	2	0	2	3	0	0	1	0
Resident	< 1 year	Male	Monthly	Monthly	Monthly	Annually	Annually	Annually	Weekly	Never	Never	Agree Slightly	Agree Slightly	Agree Slightly	Agree Slightly	Agree Slightly	Nurses	0	0	0	0	0	1	0	0	0	0	2	2	1	1	1	3	0	0	0	0
Resident	< 1 year	Female	Weekly	Never	Monthly	Never	Monthly	Never	Daily	Annually	Weekly	Disagree Strongly	Agree Strongly	Agree Strongly	Agree Slightly	Agree Slightly	Nurses	0	0	0	0	0	1	0	0	0	0	0	2	0	2	0	4	1	3	1	0
Resident	< 1 year	Female	Daily	Weekly	Daily	Annually	Daily	Monthly	Weekly	Never	Annually	Agree Slightly	Agree Slightly	Disagree Slightly	Disagree Slightly	Neutral	Nurses	0	0	0	0	0	1	0	0	0	0	3	4	1	4	2	3	0	1	1	0
Resident	1-5 years	Male	Weekly	Monthly	Weekly	Annually	Monthly	Weekly	Daily	Never	Never	Neutral	Neutral	Agree Slightly	Agree Slightly	Agree Slightly	Attendings from other dept	0	1	0	0	0	0	0	0	0	0	2	3	1	2	3	4	0	0	0	0
Resident	< 1 year	Female	Weekly	Weekly	Monthly	Monthly	Monthly	Weekly	Weekly	Never	Monthly							0	0	0	0	0	0	0	0	0	0	3	2	2	2	3	3	0	2	1	0
Resident	< 1 year	Female	Monthly	Monthly	Monthly	Annually	Monthly	Annually	Monthly	Never	Monthly	Agree Strongly	Agree Strongly	Agree Strongly	Agree Strongly	Agree Strongly	Attendings from my department, attendings from other dept, residents from other dept	0	1	1	1	0	0	0	0	0	0	2	2	1	2	1	2	0	2	1	0
Resident	< 1 year	Male	Monthly	Monthly	Never	Never	Monthly	Annually	Never	Never	Never	Agree Slightly	Agree Slightly	Agree Slightly	Disagree Strongly	Agree Slightly	Nurses	0	0	0	0	0	1	0	0	0	0	2	0	0	2	1	0	0	0	0	0
Resident	< 1 year	Female	Weekly	Monthly	Monthly	Annually	Monthly	Annually	Monthly	Never	Monthly	Agree Slightly	Agree Slightly	Neutral	Neutral	Agree Slightly	Residents from other dept, Nurses	0	0	0	1	0	1	0	0	0	0	2	2	1	2	1	2	0	2	1	0
Resident	< 1 year	Female	Weekly	Weekly	Weekly	Never	Monthly	Monthly	Monthly	Annually	Monthly	Agree Slightly	Agree Slightly	Agree Slightly	Agree Slightly	Agree Slightly	Residents from other dept, Allied health practitioners	0	0	0	1	0	0	0	0	0	1	3	3	0	2	2	2	1	2	1	0
Resident	< 1 year	Male	Monthly	Never	Never	Never	Monthly	Annually	Annually	Never	Never	Agree Slightly	Agree Slightly	Neutral	Neutral	Agree Strongly	Attendings from other dept	0	1	0	0	0	0	0	0	0	0	0	0	0	2	1	1	0	0	0	0
Resident	< 1 year	Male	Annually	Weekly	Never	Never	Annually	Annually	Never	Never	Never	Agree Slightly	Agree Slightly	Agree Slightly	Neutral	Agree Slightly	Attendings from other dept, residents from other dept, nurses	0	1	0	1	0	1	0	0	0	0	3	0	0	1	1	0	0	0	0	0
Resident	< 1 year	Female	Annually	Never	Never	Never	Never	Never	Never	Never	Never	Agree Slightly	Agree Slightly	Agree Slightly	Agree Slightly	Agree Strongly	Attendings from other dept	0	1	0	0	0	0	0	0	0	0	0	0	0	0	0	0	0	0	1	0
Resident	< 1 year	Female	Monthly	Monthly	Never	Never	Monthly	Never	Monthly	Never	Never	Agree Strongly	Agree Strongly	Agree Strongly	Agree Strongly	Agree Strongly	Residents from other dept	0	0	0	1	0	0	0	0	0	0	2	0	0	2	0	2	0	0	1	0
Resident	< 1 year	Female	Daily	Weekly	Weekly	Annually	Annually	Annually	Monthly	Never	Never	Agree Strongly	Agree Slightly	Agree Strongly	Agree Strongly	Agree Strongly		0	0	0	0	0	0	0	0	0	0	3	3	1	1	1	2	0	0	1	0
Resident	< 1 year	Female	Weekly	Weekly	Monthly	Never	Monthly	Monthly	Daily	Never	Weekly	Agree Slightly	Agree Slightly	Agree Slightly	Agree Slightly	Agree Strongly	Residents from other dept, Nurses, patients	1	0	0	1	0	1	0	0	0	0	3	2	0	2	2	4	0	3	1	0
Resident	< 1 year	Female	Monthly	Annually	Annually	Never	Monthly	Never	Monthly	Annually	Weekly	Agree Slightly	Agree Slightly	Agree Slightly	Agree Slightly	Agree Slightly	Residents from other dept	0	0	0	0	0	0	0	0	0	0	1	1	0	2	0	2	1	3	1	0
Resident	< 1 year	Male	Monthly	Annually	Annually	Never	Annually	Annually	Annually	Never		Neutral	Neutral	Neutral	Neutral	Neutral	Attendings from other dept	0	0	0	0	0	0	0	0	0	0	1	1	0	1	1	1	0		0	0
Resident	< 1 year	Female	Annually	Monthly	Never	Annually	Annually	Annually	Monthly	Never	Monthly	Agree Slightly	Agree Slightly	Agree Slightly	Agree Slightly	Agree Strongly	Nurses	0	0	0	0	0	0	0	0	0	0	2	0	1	1	1	2	0	2	1	0
Resident	< 1 year	Male	Weekly	Weekly	Weekly	Annually	Monthly		Daily	Annually	Annually	Disagree Slightly	Disagree Slightly	Agree Strongly	Disagree Slightly	Disagree Slightly	Nurses	0	0	0	0	0	0	0	0	0	0	3	3	1	2		4	1	1	0	0
Resident	< 1 year	Female	Daily	Daily	Daily	Monthly	Weekly	Weekly	Daily	Monthly	Monthly	Disagree Strongly	Disagree Strongly	Disagree Strongly	Disagree Strongly	Agree Slightly	Residents from other dept	0	0	0	0	0	0	0	0	0	0	4	4	2	3	3	4	2	2	1	0
Attending	< 1 year	Female	Weekly	Never	Never	Weekly	Never		Never	Never	Never	Agree Strongly	Agree Slightly	Agree Strongly	Agree Strongly	Agree Strongly	Attendings from my department	0	0	0	0	0	0	0	0	0	0	0	0	3	0		0	0	0	1	3
Attending	1-5 years	Female	Never									Agree Slightly	Agree Slightly	Agree Strongly	Agree Strongly	Agree Strongly	Residents from other dept	0	0	0	0	0	0	0	0	0	0									1	3
Resident	< 1 year	Female	Annually		Annually	Never	Annually	Never	Monthly	Never	Never	Agree Slightly	Agree Slightly	Agree Slightly	Agree Slightly	Agree Slightly	Attendings from my department	0	0	0	0	0	0	0	0	0	0		1	0	1	0	2	0	0	1	0
Attending	< 1 year	Male	Monthly	Monthly	Monthly	Never	Monthly	Never	Monthly	Never	Never	Agree Slightly	Agree Slightly	Agree Slightly	Agree Slightly	Agree Slightly	Residents from other dept	0	0	0	0	0	0	0	0	0	0	2	2	0	2	0	2	0	0	0	3
Resident	< 1 year	Female	Monthly	Never	Monthly	Monthly	Never	Never	Never	Never	Never	Neutral	Agree Slightly	Agree Strongly	Agree Strongly	Agree Strongly	Nurses	0	0	0	0	0	0	0	0	0	0	0	2	2	0	0	0	0	0	1	0
Resident	< 1 year	Male	Monthly	Never	Never	Monthly	Monthly	Never	Never	Never	Never	Disagree Slightly	Disagree Slightly	Agree Slightly	Agree Slightly	Agree Slightly	Attendings from my department	0	0	0	0	0	0	0	0	0	0	0	0	2	2	0	0	0	0	0	0
Allied health practitioner	< 1 year	Female	Annually	Never	Never	Annually	Never	Never	Never	Never	Never	Agree Slightly	Agree Slightly	Agree Strongly	Agree Strongly	Agree Strongly	Attendings from other dept, residents from other dept	0	0	0	0	0	0	0	0	0	0	0	0	1	0	0	0	0	0	1	2
Resident	1-5 years	Male	Never									Neutral	Neutral	Agree Strongly	Agree Strongly	Agree Strongly	None	0	0	0	0	0	0	0	0	0	0									0	0
Resident	1-5 years	Male	Daily	Weekly	Weekly	Monthly	Monthly	Weekly	Weekly	Never	Annually	Agree Slightly	Agree Slightly	Agree Slightly	Agree Slightly	Agree Slightly		0	0	0	0	0	0	0	0	0	0	3	3	2	2	3	3	0	1	0	0
Resident	< 1 year	Male	Weekly	Annually	Weekly	Never	Weekly	Never	Never	Never	Never	Agree Strongly	Agree Strongly	Agree Slightly	Agree Slightly	Agree Strongly	Attendings from other dept, residents from other dept, allied health practitioners	0	0	0	0	0	0	0	0	0	0	1	3	0	3	0	0	0	0	0	0
Attending	< 1 year	Female	Monthly	Never	Never	Never		Monthly	Monthly	Never	Never	Neutral	Neutral	Agree Strongly	Agree Strongly	Agree Strongly	Attendings from my department, allied health practitioners, nurses	0	0	1	0	0	1	0	0	0	1	0	0	0		2	2	0	0	1	3
Resident	< 1 year	Male	Weekly	Monthly	Weekly	Annually	Weekly	Monthly	Weekly	Annually	Annually	Agree Strongly	Agree Strongly	Agree Strongly	Agree Strongly	Agree Strongly	Attendings from my department, Nurses	0	0	1	0	0	1	0	0	0	0	2	3	1	3	2	3	1	1	0	0
Resident	< 1 year	wish not to answer	Monthly	Annually	Annually	Never	Monthly	Never	Annually	Never	Never	Agree Strongly	Agree Strongly	Agree Strongly	Agree Strongly	Agree Strongly	Technicians, administrators/managers, administrative support staff	0	0	0	0	0	0	1	1	1	0	1	1	0	2	0	1	0	0		0
Attending	1-5 years	Male	Annually	Annually	Monthly	Never	Annually	Never	Monthly	Never	Never	Agree Slightly	Agree Slightly	Agree Slightly	Agree Slightly	Agree Slightly	Residents from other dept	0	0	0	1	0	0	0	0	0	0	1	2	0	1	0	2	0	0	0	3
Attending	< 1 year	Female	Never									Neutral	Neutral	Agree Strongly	Agree Strongly	Agree Strongly	Other	0	0	0	0	0	0	0	0	1	0									1	3
Resident	< 1 year	Female	Weekly	Weekly	Weekly	Annually	Weekly	Monthly	Weekly	Never	Weekly	Neutral	Neutral	Disagree Slightly	Disagree Slightly	Neutral	Residents from other dept, Nurses	0	0	0	1	0	1	0	0	0	0	3	3	1	3	2	3	0	3	1	0
Resident	< 1 year	Female	Weekly	Weekly	Weekly	Annually	Annually	Monthly	Monthly	Annually	Monthly	Neutral	Agree Slightly	Agree Slightly	Neutral	Agree Slightly	Nurses, Technician	0	0	0	0	0	1	0	0	1	0	3	3	1	1	2	2	1	2	1	0
Resident	< 1 year	Male	Weekly	Daily	Weekly	Weekly	Monthly	Monthly	Weekly	Never	Never	Agree Slightly	Agree Slightly	Agree Strongly	Disagree Slightly	Neutral	Nurses	0	0	0	0	0	1	0	0	0	0	4	3	3	2	2	3	0	0	0	0
Resident	< 1 year	Male	Weekly	Daily	Weekly	Annually	Weekly	Annually	Daily	Monthly	Weekly	Agree Slightly	Neutral	Disagree Slightly	Disagree Slightly	Neutral		0	0	0	0	0	0	0	0	0	0	4	3	1	3	1	4	2	3	0	0
Resident	< 1 year	Male	Weekly	Weekly	Never	Weekly	Annually	Weekly	Annually	Never	Never	Agree Slightly	Agree Slightly	Agree Strongly	Agree Strongly	Agree Strongly	Nurses	0	0	0	0	0	1	0	0	0	0	3	0	3	1	3	1	0	0	0	0
Resident	< 1 year	Male	Monthly	Monthly	Never	Never	Monthly	Annually	Monthly	Never	Monthly	Disagree Slightly	Neutral	Neutral	Neutral	Agree Slightly	Nurses	0	0	0	0	0	1	0	0	0	0	2	0	0	2	1	2	0	2	0	0
Resident	< 1 year	Male	Never									Agree Slightly	Agree Slightly	Agree Strongly	Agree Strongly	Agree Slightly	Nurses	0	0	0	0	0	1	0	0	0	0									0	0
Resident	< 1 year	Female	Weekly	Monthly	Never	Never	Never	Monthly	Annually	Never	Monthly	Agree Slightly	Agree Slightly	Neutral	Neutral	Agree Slightly	Other: patients	1	0	0	0	0	0	0	0	0	0	2	0	0	0	2	1	0	2	1	0
Resident	< 1 year	Male	Weekly	Weekly	Monthly	Never	Never	Never	Monthly	Never	Never	Agree Strongly	Neutral	Agree Strongly	Neutral	Agree Strongly	Nurses	0	0	0	0	0	1	0	0	0	0	3	2	0	0	0	2	0	0	0	0
Resident	< 1 year	Female	Weekly	Monthly	Never	Never	Annually	Annually	Monthly	Never	Annually	Agree Slightly	Agree Slightly	Agree Slightly	Agree Slightly	Agree Slightly		0	0	0	0	0	0	0	0	0	0	2	0	0	1	1	2	0	1	1	0
Resident	< 1 year	Male	Monthly	Weekly	Weekly	Monthly		Annually	Never	Never	Never	Agree Strongly	Agree Strongly	Agree Strongly	Agree Strongly	Agree Strongly	Residents from my department	0	0	0	0	1	0	0	0	0	0	3	3	2		1	0	0	0	0	0
Resident	< 1 year	Female	Monthly	Weekly	Monthly	Annually	Annually	Never	Annually	Never	Never	Disagree Slightly	Disagree Slightly	Disagree Slightly	Disagree Slightly	Disagree Slightly	Nurses, administrative support staff	0	0	0	0	0	1	1	0	0	0	3	2	1	1	0	1	0	0	1	0
Resident	< 1 year	Female	Weekly	Weekly	Never	Never	Monthly	Never	Weekly	Never	Monthly	Neutral	Neutral	Neutral	Neutral	Neutral	Residents from other dept, Nurses	0	0	0	1	0	1	0	0	0	0	3	0	0	2	0	3	0	2	1	0
Resident	< 1 year	Female	Annually	Never	Never	Never	Annually	Never	Weekly	Never	Weekly	Agree Strongly	Agree Strongly	Neutral	Neutral	Neutral	Allied health practitioners, Nurses	0	0	0	0	0	1	0	0	0	1	0	0	0	1	0	3	0	3	1	0
Resident	< 1 year	Female	Monthly	Monthly	Annually	Never	Monthly	Annually	Monthly	Never	Monthly	Agree Slightly	Agree Slightly	Agree Slightly	Agree Slightly	Agree Strongly	Nurses	0	0	0	0	0	1	0	0	0	0	2	1	0	2	1	2	0	2	1	0
Resident	< 1 year	Female	Weekly	Monthly	Weekly	Monthly	Weekly	Daily	Annually	Never	Weekly							0	0	0	0	0	0	0	0	0	0	2	3	2	3	4	1	0	3	1	0
Resident	< 1 year	Male	Never									Agree Slightly	Agree Slightly	Neutral	Agree Slightly	Agree Strongly	Residents from other dept	0	0	0	1	0	0	0	0	0	0									0	0
Resident	< 1 year	Female	Daily	Weekly	Weekly	Annually	Monthly	Annually	Weekly	Never	Weekly	Agree Slightly	Neutral	Neutral	Neutral	Agree Slightly	Nurses	0	0	0	0	0	1	0	0	0	0	3	3	1	2	1	3	0	3	1	0
Resident	< 1 year	Male	Weekly	Weekly	Annually	Annually	Annually	Annually	Annually	Never	Never	Disagree Slightly	Neutral	Neutral	Neutral	Neutral	Attendings from my department	0	0	1	0	0	0	0	0	0	0	3	1	1	1	1	1	0	0	0	0
Resident	< 1 year	Male	Monthly	Monthly	Annually	Monthly	Monthly	Monthly	Weekly	Never	Never	Disagree Slightly	Disagree Slightly	Agree Slightly	Agree Strongly	Agree Slightly	Attendings from other dept	0	1	0	0	0	0	0	0	0	0	2	1	2	2	2	3	0	0	0	0
Resident	< 1 year	Female	Weekly	Weekly	Weekly	Monthly	Weekly	Daily		Never	Weekly	Agree Slightly	Agree Slightly	Agree Slightly	Neutral	Agree Strongly	Attendings from my department	0	0	1	0	0	0	0	0	0	0	3	3	2	3	4		0	3	1	0
Resident	< 1 year	Female	Daily	Weekly	Daily	Weekly	Weekly	Annually	Monthly	Annually	Weekly	Agree Slightly	Agree Slightly	Agree Strongly	Disagree Strongly	Neutral	Attendings from other dept, Allied health practitioners	0	1	0	0	0	0	0	0	0	1	3	4	3	3	1	2	1	3	1	0
Resident	< 1 year	Female	Never									Neutral	Disagree Strongly	Disagree Strongly	Disagree Strongly	Neutral	Attendings from my department	0	0	1	0	0	0	0	0	0	0									1	0
Resident	< 1 year	Female	Weekly	Annually	Never	Never	Never	Annually	Weekly	Never	Weekly	Agree Slightly	Agree Slightly	Neutral	Neutral	Agree Slightly	Residents from other dept, Nurses	0	0	0	1	0	0	0	0	0	0	1	0	0	0	1	3	0	3	1	0
Resident	< 1 year	Male	Weekly	Monthly	Monthly	Annually	Never	Never	Never	Never	Monthly	Agree Slightly	Neutral	Agree Slightly	Disagree Slightly	Disagree Strongly	Attendings from my department, attendings from other dept, Nurses	0	1	1	0	0	1	0	0	0	0	2	2	1	0	0	0	0	2	0	0
Resident	< 1 year	Female	Weekly	Monthly					Weekly		Daily	Agree Slightly	Agree Slightly	Agree Strongly	Agree Strongly	Agree Strongly	Nurses, fellows	0	0	0	1	0	1	0	0	0	0	2					3		4	1	0
Resident	< 1 year	Female	Monthly	Monthly	Monthly	Never	Annually	Annually	Annually	Annually	Monthly	Disagree Slightly	Disagree Slightly	Neutral	Neutral	Agree Strongly	Allied health practitioners, Nurses	0	0	0	0	0	1	0	0	0	1	2	2	0	1	1	1	1	2	1	0
Resident	< 1 year	Female	Monthly	Monthly	Monthly	Annually	Monthly	Annually	Annually	Monthly	Weekly	Disagree Strongly	Disagree Strongly	Disagree Strongly	Disagree Strongly	Disagree Slightly		0	0	0	0	0	0	0	0	0	0	2	2	1	2	1	1	2	3	1	0
Resident	< 1 year	Female	Annually	Never	Never	Never	Never	Never	Never	Never	Annually	Agree Slightly	Agree Slightly	Agree Strongly	Agree Strongly	Agree Strongly	Nurses, fellows	0	0	0	1	0	1	0	0	0	0	0	0	0	0	0	0	0	1	1	0
Resident	< 1 year	Female	Weekly	Weekly	Monthly	Never	Monthly	Annually	Daily	Never	Annually	Disagree Slightly	Disagree Slightly	Agree Slightly	Neutral	Agree Slightly	Attendings from other dept, residents from other dept, nurses	0	1	0	1	0	1	0	0	0	0	3	2	0	2	1	4	0	1	1	0
Resident	< 1 year	Male	Weekly	Daily	Monthly	Annually	Annually	Monthly	Weekly	Never	Monthly	Agree Slightly	Neutral	Disagree Slightly	Neutral	Agree Slightly	Residents from my department, Nurses	0	0	0	0	1	1	0	0	0	0	4	2	1	1	2	3	0	2	0	0
Researcher	< 1 year	Female	Weekly	Weekly	Monthly	Monthly	Never	Monthly	Never	Never	Never	Agree Strongly	Agree Strongly	Agree Strongly	Agree Strongly	Agree Strongly	Attendings from my department	0	0	1	0	0	0	0	0	0	0	3	2	2	0	2	0	0	0	1	1
Allied health practitioner	< 1 year	Male	Daily	Weekly	Weekly	Daily	Weekly	Daily	Monthly	Never	Monthly	Agree Strongly	Agree Slightly	Agree Slightly	Agree Slightly	Agree Strongly	Residents from other dept	0	0	0	1	0	0	0	0	0	0	3	3	4	3	4	2	0	2	0	2
Resident	< 1 year	Male	Weekly	Never	Monthly	Never	Monthly	Never	Monthly	Never	Annually	Agree Strongly	Agree Slightly	Agree Strongly	Agree Slightly	Agree Strongly	Residents from other dept	0	0	0	1	0	0	0	0	0	0	0	2	0	2	0	2	0	1	0	0
Resident	1-5 years	Female	Annually	Never	Never	Never	Never	Never	Never	Never	Never	Agree Strongly	Agree Strongly	Agree Strongly	Agree Strongly	Agree Strongly	None	0	0	0	0	0	0	0	0	0	0	0	0	0	0	0	0	0	0	1	0
Attending	< 1 year	Female	Monthly	Monthly	Monthly	Monthly	Weekly	Annually	Weekly	Annually	Weekly	Agree Strongly	Neutral	Agree Strongly	Neutral	Agree Strongly	Attendings from other dept	0	1	0	0	0	0	0	0	0	0	2	2	2	3	1	3	1	3	1	3
Resident	< 1 year	Male	Monthly	Monthly	Never	Never	Annually	Never	Annually	Never	Never	Agree Strongly	Agree Strongly	Agree Strongly	Agree Strongly	Agree Strongly	Nurses	0	0	0	0	0	1	0	0	0	0	2	0	0	1	0	1	0	0	0	0
Resident	< 1 year	Male	Weekly	Monthly	Monthly	Annually	Monthly	Monthly	Monthly	Never	Never	Agree Strongly	Agree Strongly	Agree Strongly	Agree Strongly	Agree Strongly	Technician	0	0	0	0	0	0	0	0	1	0	2	2	1	2	2	2	0	0	0	0
Allied health practitioner	< 1 year	Female	Monthly	Annually	Annually	Never	Never	Never	Monthly	Never	Never	Agree Strongly	Agree Strongly	Agree Strongly	Agree Slightly	Agree Strongly	Attendings from other department, Nurses	0	1	0	0	0	1	0	0	0	0	1	1	0	0	0	2	0	0	1	2
Allied health practitioner	< 1 year	Male	Never									Agree Strongly	Agree Strongly	Agree Strongly	Agree Slightly	Agree Strongly		0	0	0	0	0	0	0	0	0	0									0	2
Attending	< 1 year	Female	Never									Agree Strongly	Agree Strongly	Agree Strongly	Agree Strongly	Agree Strongly	Other: mix of people	0	0	0	0	0	0	0	0	1	0									1	3
Attending	< 1 year	Male	Never									Disagree Slightly	Disagree Slightly	Agree Slightly	Agree Strongly	Agree Slightly		0	0	0	0	0	0	0	0	0	0									0	3
Attending	< 1 year	Female	Monthly	Never	Never	Never	Annually	Never	Annually	Never	Never	Disagree Slightly	Disagree Slightly	Agree Strongly	Agree Strongly	Agree Slightly	Nurses	0	0	0	0	0	1	0	0	0	0	0	0	0	1	0	1	0	0	1	3
Attending	< 1 year	Male	Weekly	Monthly	Monthly	Never	Annually	Annually	Weekly	Annually	Annually	Disagree Slightly	Disagree Slightly	Neutral	Neutral	Agree Slightly	Residents from other dept	0	0	0	1	0	0	0	0	0	0	2	2	0	1	1	3	1	1	0	3
Attending	1-5 years	Female	Weekly	Weekly	Weekly	Monthly	Monthly	Monthly	Weekly	Never	Monthly	Agree Strongly	Agree Strongly	Agree Strongly	Agree Strongly	Agree Strongly	Residents from other dept	0	0	0	1	0	0	0	0	0	0	3	3	2	2	2	3	0	2	1	3
Allied health practitioner	< 1 year	Female	Daily	Daily	Weekly	Monthly	Weekly	Monthly	Monthly	Never	Annually	Disagree Slightly	Disagree Slightly	Agree Slightly	Neutral	Agree Strongly	Nurses	0	0	0	0	0	1	0	0	0	0	4	3	2	3	2	2	0	1	1	2
Attending	< 1 year	Male	Never									Agree Strongly	Agree Strongly	Agree Strongly	Agree Strongly	Agree Strongly		0	0	0	0	0	0	0	0	0	0									0	3
Resident	< 1 year	Female	Weekly	Weekly	Never	Never	Never	Weekly	Weekly	Never	Never	Agree Strongly	Agree Strongly	Agree Strongly	Agree Strongly	Agree Strongly	Allied health practitioners	0	0	0	0	0	0	0	0	0	1	3	0	0	0	3	3	0	0	1	0
Resident	< 1 year	Male	Never									Agree Strongly	Agree Strongly	Agree Strongly	Agree Strongly	Agree Slightly		0	0	0	0	0	0	0	0	0	0									0	0
Resident	< 1 year	Male	Weekly	Never	Weekly	Never	Weekly	Weekly	Weekly	Never	Never	Agree Strongly	Agree Strongly	Agree Strongly	Agree Strongly	Agree Strongly	Residents from other dept, Nurses	0	0	0	1	0	1	0	0	0	0	0	3	0	3	3	3	0	0	0	0
Resident	< 1 year	Female	Weekly	Never	Weekly		Monthly	Never	Weekly	Never	Never	Agree Strongly	Agree Slightly	Agree Strongly	Agree Slightly	Agree Strongly	Technician	0	0	0	0	0	0	0	0	1	0	0	3		2	0	3	0	0	1	0
Attending	< 1 year	Male	Never									Agree Slightly	Agree Slightly	Agree Strongly	Agree Strongly	Agree Strongly		0	0	0	0	0	0	0	0	0	0									0	3
Resident	< 1 year	Female	Never									Disagree Slightly	Disagree Slightly	Agree Strongly	Agree Strongly	Agree Strongly	Nurses	0	0	0	0	0	1	0	0	0	0									1	0
Attending	< 1 year	Female	Never									Disagree Strongly	Disagree Strongly	Neutral	Neutral	Agree Strongly		0	0	0	0	0	0	0	0	0	0									1	3
Allied health practitioner	< 1 year	Female	Never									Agree Strongly	Agree Strongly	Agree Strongly	Agree Strongly	Agree Strongly		0	0	0	0	0	0	0	0	0	0									1	2
Allied health practitioner	< 1 year	Female	Weekly	Daily	Monthly	Weekly	Weekly	Annually	Daily	Annually	Weekly							0	0	0	0	0	0	0	0	0	0	4	2	3	3	1	4	1	3	1	2
Allied health practitioner	< 1 year	Female	Never									Agree Strongly	Agree Strongly	Agree Strongly	Agree Strongly	Agree Strongly		0	0	0	0	0	0	0	0	0	0									1	2
Allied health practitioner	< 1 year	Female	Weekly	Weekly	Weekly	Weekly	Monthly	Monthly	Annually	Never	Never	Neutral	Neutral	Agree Strongly	Agree Slightly	Agree Strongly	Attendings from my department, residents from my department	0	0	1	0	1	0	0	0	0	0	3	3	3	2	2	1	0	0	1	2
Resident	< 1 year	wish not to answer										Agree Slightly	Agree Slightly	Agree Slightly	Agree Slightly	Agree Strongly		0	0	0	0	0	0	0	0	0	0										0
Resident	< 1 year	Male	Never									Agree Strongly	Agree Strongly	Agree Strongly	Agree Strongly	Agree Strongly		0	0	0	0	0	0	0	0	0	0									0	0
Resident	< 1 year	Male	Never									Agree Slightly	Agree Slightly	Agree Strongly	Agree Strongly	Agree Slightly	None	0	0	0	0	0	0	0	0	0	0									0	0
Resident	< 1 year	Male	Never	Annually	Never	Never	Never	Never	Annually	Never	Never	Neutral	Neutral	Agree Slightly	Agree Slightly	Agree Slightly	None	0	0	0	0	0	0	0	0	0	0	1	0	0	0	0	1	0	0	0	0
Resident	< 1 year	Male	Annually	Annually	Annually	Annually	Never	Never	Never	Never	Never	Disagree Strongly	Disagree Strongly	Agree Slightly	Agree Slightly	Agree Slightly	Attendings from my department, attendings from other dept	0	1	1	0	0	0	0	0	0	0	1	1	1	0	0	0	0	0	0	0
Researcher	< 1 year	Female	Never									Agree Slightly	Agree Slightly	Agree Slightly	Agree Slightly	Neutral		0	0	0	0	0	0	0	0	0	0									1	1
Resident	< 1 year	Male	Never									Agree Strongly	Agree Strongly	Agree Slightly	Agree Slightly	Agree Strongly		0	0	0	0	0	0	0	0	0	0									0	0
Resident	< 1 year	Female	Never									Disagree Slightly	Disagree Slightly	Agree Slightly	Agree Slightly	Agree Slightly		0	0	0	0	0	0	0	0	0	0									1	0
Researcher	< 1 year	Female	Never									Agree Slightly	Agree Slightly	Agree Slightly	Agree Strongly	Agree Strongly		0	0	0	0	0	0	0	0	0	0									1	1
Resident	< 1 year	wish not to answer	Never									Disagree Slightly	Disagree Slightly	Neutral	Neutral	Agree Slightly		0	0	0	0	0	0	0	0	0	0										0
Resident	< 1 year	Male	Never															0	0	0	0	0	0	0	0	0	0									0	0
Resident	< 1 year	Male	Never									Agree Slightly	Agree Slightly	Neutral	Neutral	Agree Slightly		0	0	0	0	0	0	0	0	0	0									0	0
Resident	< 1 year	Female	Never									Agree Slightly	Agree Slightly	Agree Slightly	Agree Slightly	Agree Strongly		0	0	0	0	0	0	0	0	0	0									1	0
Resident	<1 year	Female	Never									Neutral	Neutral	Agree Slightly	Agree Slightly	Agree Strongly	Technician	0	0	0	0	0	0	0	0	1	0									1	0
Researcher	< 1 year	Male	Never									Agree Strongly	Agree Strongly	Agree Strongly	Agree Strongly	Agree Strongly		0	0	0	0	0	0	0	0	0	0									0	1
Researcher	< 1 year	Female	Never									Agree Slightly	Agree Slightly	Agree Strongly	Agree Strongly	Agree Strongly		0	0	0	0	0	0	0	0	0	0									1	1
Resident	< 1 year	Male	Never									Agree Strongly	Agree Strongly	Agree Slightly	Agree Slightly	Agree Slightly	Attendings from other dept	0	1	0	0	0	0	0	0	0	0									0	0
Researcher	1-5 years	wish not to answer	Annually		Annually	Annually	Never	Never	Annually	Never	Never	Agree Slightly	Agree Strongly	Agree Strongly	Agree Strongly	Agree Strongly	Administrators/managers	0	0	0	0	0	0	0	1	0	0		1	1	0	0	1	0	0		1
Attending	< 1 year	Male	Monthly	Annually	Annually	Annually	Annually	Annually	Annually	Never	Annually							0	0	0	0	0	0	0	0	0	0	1	1	1	1	1	1	0	1	0	3
Attending	< 1 year	Female	Monthly	Monthly	Annually	Never	Never	Annually	Monthly	Never	Never	Disagree Slightly	Disagree Slightly	Neutral	Neutral	Neutral	Attendings from other dept	0	1	0	0	0	0	0	0	0	0	2	1	0	0	1	2	0	0	1	3
Attending	< 1 year	Female	Monthly	Monthly	Weekly	Annually	Annually	Monthly	Monthly	Annually	Annually	Disagree Slightly	Disagree Slightly	Agree Strongly	Agree Strongly	Agree Strongly	Attendings from other dept, residents from other dept	0	1	0	1	0	0	0	0	0	0	2	3	1	1	2	2	1	1	1	3
Attending	< 1 year	Male	Annually		Monthly	Monthly	Annually	Monthly	Weekly	Never	Annually	Agree Slightly	Agree Slightly	Neutral	Neutral	Agree Strongly	Attendings from other dept, residents from other dept	0	1	0	1	0	0	0	0	0	0		2	2	1	2	3	0	1	0	3
Resident	1-5 years	Female	Monthly	Monthly	Annually	Annually	Never	Annually	Annually	Never	Never							0	0	0	0	0	0	0	0	0	0	2	1	1	0	1	1	0	0	1	0
Researcher	1-5 years	Male	Weekly	Weekly	Weekly	Never	Monthly	Annually	Weekly	Never	Never	Neutral	Neutral	Agree Slightly	Agree Slightly	Agree Strongly	Residents from other dept	0	0	0	1	0	0	0	0	0	0	3	3	0	2	1	3	0	0	0	1
Researcher	1-5 years	Male	Annually	Annually	Annually	Annually	Never	Annually	Annually	Never	Monthly							0	0	0	0	0	0	0	0	0	0	1	1	1	0	1	1	0	2	0	1
Researcher	1-5 years	Female	Weekly	Never	Never	Never	Annually	Never	Never	Never	Monthly	Disagree Slightly	Disagree Slightly	Agree Strongly	Neutral	Agree Slightly	Residents from my department, residents from other dept	0	0	0	1	1	0	0	0	0	0	0	0	0	1	0	0	0	2	1	1
Attending	> 5 years	Male	Monthly	Monthly	Monthly	Monthly	Never	Never	Never	Never	Never	Agree Slightly	Agree Slightly	Agree Slightly	Agree Slightly	Agree Strongly	Attendings from my department	0	0	1	0	0	0	0	0	0	0	2	2	2	0	0	0	0	0	0	3
Allied health practitioner	1-5 years	Female	Monthly	Monthly	Monthly	Annually	Never	Annually	Never	Never	Never	Disagree Strongly	Neutral	Neutral	Agree Slightly	Agree Strongly		0	0	0	0	0	0	0	0	0	0	2	2	1	0	1	0	0	0	1	2
Allied health practitioner	> 5 years	Male	Monthly		Annually	Annually		Annually				Neutral	Neutral	Agree Slightly	Agree Slightly	Agree Slightly	Nurses	0	0	0	0	0	1	0	0	0	0		1	1		1				0	2
Allied health practitioner	1-5 years	Male	Weekly	Daily	Weekly	Monthly	Weekly	Annually	Weekly	Annually	Monthly							0	0	0	0	0	0	0	0	0	0	4	3	2	3	1	3	1	2	0	2
Attending	< 1 year	Female	Never									Agree Strongly	Agree Strongly	Agree Strongly	Agree Strongly	Agree Strongly	Attendings from my department	0	0	1	0	0	0	0	0	0	0									1	3
Allied health practitioner	< 1 year	Female	Never									Disagree Slightly	Disagree Slightly	Agree Slightly	Agree Strongly	Agree Strongly	Administrators/managers, administrative support staff	0	0	0	0	0	0	1	1	0	0									1	2
Attending	1-5 years	Female	Monthly	Annually	Never		Annually	Never	Monthly	Never	Never	Disagree Strongly	Disagree Strongly	Agree Slightly	Agree Slightly	Agree Strongly	Residents from other dept	0	0	0	1	0	0	0	0	0	0	1	0		1	0	2	0	0	1	3
Resident	< 1 year	Female										Disagree Strongly	Disagree Strongly	Neutral	Neutral	Agree Strongly		0	0	0	0	0	0	0	0	0	0									1	0
Researcher	1-5 years	Male	Never									Agree Slightly	Agree Slightly	Agree Strongly	Disagree Slightly	Agree Slightly	Nurses, administrators/managers	0	0	0	0	0	1	0	1	0	0									0	1
Attending	1-5 years	Female	Weekly	Monthly	Monthly	Never	Weekly	Weekly	Annually	Never	Monthly	Disagree Slightly	Disagree Slightly	Agree Slightly	Agree Slightly	Agree Strongly	Allied health practitioners, Nurses	0	0	0	0	0	1	0	0	0	1	2	2	0	3	3	1	0	2	1	3
Resident	< 1 year	Male	Never									Neutral	Neutral	Neutral	Neutral	Neutral		0	0	0	0	0	0	0	0	0	0									0	0
Attending	< 1 year	Female	Never									Disagree Slightly	Disagree Slightly	Agree Slightly	Agree Slightly	Agree Slightly	None	0	0	0	0	0	0	0	0	0	0									1	3
Resident	< 1 year	Male	Never									Neutral	Neutral	Agree Strongly	Agree Strongly	Agree Strongly	Nurses	0	0	0	0	0	1	0	0	0	0									0	0
Attending	< 1 year	Female	Never									Neutral	Neutral	Agree Slightly	Agree Slightly	Agree Strongly		0	0	0	0	0	0	0	0	0	0									1	3
Attending	< 1 year	Female	Weekly	Weekly	Weekly	Weekly	Monthly	Monthly	Weekly	Never	Annually	Disagree Slightly	Disagree Slightly	Agree Slightly	Agree Slightly	Agree Strongly	Attendings from my department, attendings from other dept, residents from other dept	0	1	1	1	1	0	0	0	0	0	3	3	3	2	2	3	0	1	1	3
Attending	< 1 year	Female	Monthly	Monthly	Monthly	Never	Monthly	Annually	Weekly	Never	Annually	Agree Slightly	Disagree Slightly	Agree Slightly	Disagree Slightly	Agree Strongly	Nurses	0	0	0	0	0	1	0	0	0	0	2	2	0	2	1	3	0	1	1	3
Attending	< 1 year	Female	Annually	Never	Never	Never	Never	Never	Never	Never	Never	Agree Slightly	Agree Slightly	Agree Slightly	Agree Slightly	Agree Strongly	Nurses	0	0	0	0	0	1	0	0	0	0	0	0	0	0	0	0	0	0	1	3
Researcher	< 1 year	Female	Weekly	Weekly	Weekly	Weekly	Weekly	Never	Never	Never	Never	Agree Slightly	Disagree Slightly	Agree Strongly	Agree Strongly	Agree Strongly	Attendings from other department, Nurses	0	1	0	0	0	1	0	0	0	0	3	3	3	3	0	0	0	0	1	1
Researcher	1-5 years	Female	Annually	Never	Never	Never	Annually	Never	Monthly	Never	Annually	Disagree Slightly	Disagree Slightly	Neutral	Neutral	Neutral	Attendings from other dept	0	1	0	0	0	0	0	0	0	0	0	0	0	1	0	2	0	1	1	1
Attending	1-5 years	Female	Weekly	Weekly	Annually	Annually	Never	Never	Monthly	Never	Annually	Agree Strongly	Agree Strongly	Agree Strongly	Agree Strongly	Agree Strongly	Attendings from my department	0	0	1	0	0	0	0	0	0	0	3	1	1	0	0	2	0	1	1	3
Researcher	< 1 year	Female	Never									Agree Slightly	Agree Slightly	Agree Strongly	Agree Strongly	Agree Strongly	None	0	0	0	0	0	0	0	0	0	0									1	1
Resident	1-5 years	Female	Daily	Weekly	Never	Annually	Never	Never	Never	Never	Never	Disagree Strongly	Disagree Strongly	Neutral	Neutral	Agree Slightly	Attendings from my department, Nurses	0	0	1	0	0	1	0	0	0	0	3	0	1	0	0	0	0	0	1	0
Allied health practitioner	< 1 year	Female	Never									Agree Strongly	Agree Strongly	Agree Strongly	Agree Strongly	Agree Strongly		0	0	0	0	0	0	0	0	0	0									1	2
Resident	1-5 years	Male	Annually	Annually	Never	Annually	Never	Annually	Weekly	Never	Never	Agree Slightly	Agree Slightly	Neutral	Agree Slightly	Agree Slightly		0	0	0	0	0	0	0	0	0	0	1	0	1	0	1	3	0	0	0	0
Researcher	1-5 years	Male	Never									Neutral	Neutral	Agree Slightly	Agree Slightly	Agree Strongly		0	0	0	0	0	0	0	0	0	0									0	1
Resident	< 1 year	Female	Never									Agree Slightly	Agree Slightly	Agree Strongly	Agree Strongly	Agree Strongly		0	0	0	0	0	0	0	0	0	0									1	0
Attending	< 1 year	Female	Monthly	Never	Never	Never	Never	Never	Never	Never	Never	Agree Slightly	Agree Slightly	Agree Slightly	Agree Slightly	Agree Slightly	Allied health practitioners	0	0	0	0	0	0	0	0	0	1	0	0	0	0	0	0	0	0	1	3
Attending	< 1 year	Male	Monthly	Annually	Never	Never	Never	Never	Monthly	Never	Never	Neutral	Neutral	Neutral	Neutral	Neutral	Nurses	0	0	0	0	0	1	0	0	0	0	1	0	0	0	0	2	0	0	0	3
Attending	1-5 years	Female	Monthly	Weekly	Never	Never	Annually	Monthly	Daily	Never	Monthly	Agree Slightly	Agree Slightly	Agree Slightly	Agree Slightly	Agree Strongly	Attendings from my department, residents from my department	0	0	0	0	0	0	0	0	0	0	3	0	0	1	2	4	0	2	1	3
Attending	< 1 year	Female	Annually	Annually	Never	Never	Never	Never	Weekly	Never	Never	Disagree Slightly	Disagree Slightly	Agree Strongly	Agree Strongly	Agree Strongly		0	0	0	0	0	0	0	0	0	0	1	0	0	0	0	3	0	0	1	3
Resident	< 1 year	Female	Never									Agree Slightly	Agree Slightly	Agree Strongly	Agree Strongly	Agree Strongly		0	0	0	0	0	0	0	0	0	0									1	0
Allied health practitioner	< 1 year	Female	Monthly	Weekly		Never	Monthly	Never	Weekly	Never	Never	Neutral	Agree Slightly	Disagree Slightly	Disagree Slightly	Neutral	Residents from other dept, Nurses	0	0	0	1	0	0	0	0	0	0	3		0	2	0	3	0	0	1	2
Attending	< 1 year	Male	Monthly	Annually	Monthly	Monthly	Never	Annually	Never	Never	Never	Disagree Slightly	Disagree Slightly	Neutral	Neutral	Agree Slightly	Attendings from my department	0	0	1	0	0	0	0	0	0	0	1	2	2	0	1	0	0	0	0	3
Allied health practitioner	1-5 years	Female	Weekly	Weekly	Monthly	Monthly	Weekly	Annually	Monthly	Never	Never	Agree Slightly	Agree Slightly	Neutral	Agree Slightly	Agree Slightly	Attendings from other department, Nurses	0	1	0	0	0	1	0	0	0	0	3	2	2	3	1	2	0	0	1	2
Allied health practitioner	< 1 year	Female	Daily	Daily	Weekly	Weekly	Weekly	Monthly	Monthly	Never	Annually	Disagree Strongly	Disagree Strongly	Disagree Strongly	Disagree Strongly	Disagree Slightly	Attendings from other dept, residents from other dept, allied health practitioners	0	1	0	1	0	0	0	0	0	1	4	3	3	3	2	2	0	1	1	2
Attending	> 5 years	Male	Monthly	Annually	Annually	Annually	Annually	Annually	Annually	Never	Never	Agree Strongly	Agree Strongly	Agree Strongly	Agree Strongly	Agree Strongly	Nurses	0	0	0	0	0	1	0	0	0	0	1	1	1	1	1	1	0	0	0	3
Attending	1-5 years	Male	Weekly	Annually	Monthly	Annually	Monthly	Monthly	Weekly	Never	Never	Agree Strongly	Agree Strongly	Agree Strongly	Agree Strongly	Agree Strongly	Attendings from other dept, residents from other dept, nurses	0	1	0	1	0	1	0	0	0	0	1	2	1	2	2	3	0	0	0	3
Resident	1-5 years	Female	Annually	Never	Never		Annually	Never	Annually	Never	Never	Agree Strongly	Agree Strongly	Agree Strongly	Agree Strongly	Agree Strongly	Residents from other dept, Nurses	0	0	0	1	0	1	0	0	0	0	0	0		1	0	1	0	0	1	0
Resident	< 1 year	Male	Daily	Monthly	Monthly	Never	Annually	Never	Weekly	Annually	Annually	Agree Slightly	Agree Slightly	Agree Slightly	Disagree Slightly	Neutral	Allied health practitioners, Nurses	0	0	0	0	0	1	0	0	0	1	2	2	0	1	0	3	1	1	0	0
Allied health practitioner	< 1 year	Female	Monthly	Monthly	Annually	Never	Never	Never	Monthly	Never	Never	Agree Slightly	Agree Slightly	Agree Slightly	Agree Slightly	Agree Slightly	Attendings from my department, allied health practitioners, nurses	0	0	1	0	0	1	0	0	0	1	2	1	0	0	0	2	0	0	1	2
Allied health practitioner	< 1 year	Female	Monthly	Annually	Monthly	Annually	Monthly	Monthly	Monthly	Weekly	Monthly	Agree Strongly	Agree Strongly	Agree Strongly	Agree Strongly	Agree Strongly	Residents from my dept, residents from other dept, allied health practitioners, nurses, technicians	0	0	0	1	1	0	0	0	0	1	1	2	1	2	2	2	3	2	1	2
Allied health practitioner	< 1 year	Male	Weekly	Never	Weekly	Never	Weekly	Never	Daily	Annually	Monthly	Agree Strongly	Agree Strongly	Agree Strongly	Agree Strongly	Agree Strongly	Attendings from other dept, residents from other dept,residents from my dept	0	1	0	1	1	0	0	0	0	0	0	3	0	3	0	4	1	2	0	2
Allied health practitioner	< 1 year	Female	Never									Agree Strongly	Agree Strongly	Agree Strongly	Agree Strongly	Agree Strongly		0	0	0	0	0	0	0	0	0	0									1	2
Allied health practitioner	< 1 year	Female	Monthly	Never			Annually	Never	Monthly	Never	Never	Agree Strongly	Agree Strongly	Agree Strongly	Agree Strongly	Agree Strongly	Residents from other dept	0	0	0	1	0	0	0	0	0	0	0			1	0	2	0	0	1	2
Allied health practitioner	< 1 year	Female	Never									Agree Strongly	Agree Strongly	Agree Strongly	Agree Strongly	Agree Strongly	None	0	0	0	0	0	0	0	0	0	0									1	2
Allied health practitioner	< 1 year	Male	Never									Agree Strongly	Agree Strongly	Agree Strongly	Agree Strongly	Agree Strongly	Attendings from my department	0	0	1	0	0	0	0	0	0	0									0	2
Allied health practitioner	< 1 year	Female	Never									Agree Strongly	Agree Strongly	Agree Strongly	Agree Strongly	Agree Strongly	None	0	0	0	0	0	0	0	0	0	0									1	2
Allied health practitioner	< 1 year	Female	Never														None	0	0	0	0	0	0	0	0	0	0									1	2
Allied health practitioner	< 1 year	Female	Annually	Never	Never	Never	Never	Never	Never	Never	Annually	Agree Strongly	Agree Strongly	Agree Strongly	Agree Strongly	Agree Strongly	Other: patients	1	0	0	0	0	0	0	0	0	0	0	0	0	0	0	0	0	1	1	2
Attending	< 1 year	Female	Weekly	Monthly	Weekly	Weekly	Monthly	Annually	Weekly	Never	Never	Disagree Strongly	Disagree Strongly	Neutral	Neutral	Neutral	Attendings from my department	0	0	1	0	0	0	0	0	0	0	2	3	3	2	1	3	0	0	1	3
Allied health practitioner	< 1 year	Female	Monthly	Monthly	Weekly	Never	Annually	Monthly	Annually	Never	Never	Agree Strongly	Agree Strongly	Agree Strongly	Agree Strongly	Agree Strongly	Administrative support staff	0	0	0	0	0	0	1	0	0	0	2	3	0	1	2	1	0	0	1	2
Resident	< 1 year	Female	Monthly	Monthly	Annually	Monthly	Annually	Monthly	Annually	Never	Monthly	Agree Slightly	Agree Slightly	Agree Slightly	Agree Slightly	Agree Slightly	Nurses	0	0	0	0	0	1	0	0	0	0	2	1	2	1	2	1	0	2	1	0
Attending	< 1 year	Female	Weekly	Daily	Annually	Annually	Monthly	Annually	Monthly	Never	Monthly	Neutral	Agree Slightly	Agree Slightly	Agree Slightly	Agree Slightly	Residents from other dept	0	0	0	1	0	0	0	0	0	0	4	1	1	2	1	2	0	2	1	3
Researcher	1-5 years	wish not to answer		Daily	Annually	Never	Never	Never	Annually	Never	Never	Agree Strongly	Agree Strongly	Agree Strongly	Agree Strongly			0	0	0	0	0	0	0	0	0	0	4	1	0	0	0	1	0	0		1
Attending	< 1 year	Male	Monthly	Weekly	Weekly	Monthly	Annually	Annually	Monthly	Never	Never	Disagree Strongly	Disagree Strongly	Agree Slightly	Agree Strongly	Agree Slightly		0	0	0	0	0	0	0	0	0	0	3	3	2	1	1	2	0	0	0	3
Researcher	1-5 years	Female	Weekly	Annually	Never	Annually	Never	Never	Weekly	Never	Never	Disagree Slightly	Disagree Slightly	Disagree Slightly	Disagree Slightly	Neutral	Residents from other dept, Allied health practitioners	0	0	0	1	0	0	0	0	0	1	1	0	1	0	0	3	0	0	1	1
Attending	< 1 year	Male	Monthly	Weekly	Weekly	Monthly	Daily	Weekly	Daily	Never	Annually	Neutral	Neutral	Agree Slightly	Agree Slightly	Agree Slightly	Residents from my department, residents from other dept, adminstrative support staff	0	0	0	1	1	0	1	0	0	0	3	3	2	4	3	4	0	1	0	3
Attending	< 1 year	Female	Weekly	Monthly	Weekly	Annually	Monthly	Never	Annually	Never	Annually	Disagree Strongly	Disagree Strongly	Disagree Strongly	Disagree Slightly	Neutral	Allied health practitioners, Nurses	0	0	0	0	0	1	0	0	0	1	2	3	1	2	0	1	0	1	1	3
Researcher	1-5 years	Male	Annually	Annually	Never	Never	Never		Annually	Never	Annually	Agree Slightly	Agree Slightly	Agree Slightly	Agree Strongly	Agree Strongly	Attendings from my department	0	0	1	0	0	0	0	0	0	0	1	0	0	0		1	0	1	0	1
Attending	< 1 year	Male	Annually	Annually	Annually	Annually	Annually	Annually	Annually	Never	Never	Agree Strongly	Agree Strongly	Agree Strongly	Agree Strongly	Agree Strongly	Attendings from my department	0	0	1	0	0	0	0	0	0	0	1	1	1	1	1	1	0	0	0	3
Attending	< 1 year	Male	Never									Agree Strongly	Agree Strongly	Agree Strongly	Agree Strongly	Agree Strongly		0	0	0	0	0	0	0	0	0	0									0	3
Resident	< 1 year	Male	Monthly	Never	Monthly	Never	Never	Never	Never	Never	Never	Agree Slightly	Agree Slightly	Neutral	Neutral	Neutral	Attendings from my department	0	0	1	0	0	0	0	0	0	0	0	2	0	0	0	0	0	0	0	0
Attending	< 1 year	Male	Never									Agree Strongly	Agree Strongly	Agree Strongly	Agree Strongly	Agree Strongly	None	0	0	0	0	0	0	0	0	0	0									0	3
Resident	1-5 years	Female	Monthly	Never	Annually		Monthly	Annually	Monthly	Never	Never	Agree Slightly	Agree Slightly	Agree Slightly	Agree Slightly	Agree Slightly	Residents from other dept	0	0	0	1	0	0	0	0	0	0	0	1		2	1	2	0	0	1	0
Attending	< 1 year	Male	Never															0	0	0	1	0	0	0	0	0	0									0	3
Allied health practitioner	> 5 years	Female	Never									Agree Slightly	Agree Slightly	Disagree Slightly	Disagree Slightly	Agree Slightly		0	0	0	0	0	0	0	0	0	0									1	2
Allied health practitioner	< 1 year	Female	Weekly	Weekly	Annually	Annually	Annually	Monthly	Monthly	Never	Never	Disagree Slightly	Disagree Slightly	Neutral	Neutral	Agree Slightly	Attendings from my department, attendings from other dept, Nurses	0	1	1	0	0	1	0	0	0	0	3	1	1	1	2	2	0	0	1	2
Resident	< 1 year	Female	Weekly	Weekly	Monthly	Never	Weekly	Annually	Annually	Weekly	Weekly	Agree Strongly	Agree Strongly	Agree Strongly	Agree Strongly	Agree Strongly	Allied health practitioners, Nurses, patients	1	0	0	0	0	1	0	0	0	1	3	2	0	3	1	1	3	3	1	0
Attending	> 5 years	Male	Weekly	Annually	Annually	Annually	Annually	Annually	Monthly	Never	Annually	Agree Strongly	Agree Strongly	Neutral	Neutral	Agree Strongly	Nurses	0	0	0	0	0	1	0	0	0	0	1	1	1	1	1	2	0	1	0	3
Researcher	< 1 year	Female	Never									Agree Slightly	Agree Slightly	Agree Strongly	Agree Strongly	Agree Strongly	None	0	0	0	0	0	0	0	0	0	0									1	1
Attending	< 1 year	Female	Never									Neutral	Neutral	Agree Slightly	Agree Slightly	Agree Strongly	Attendings from other dept, residents from other dept	0	1	0	1	0	0	0	0	0	0									1	3
Attending	1-5 years	Male	Never									Agree Strongly	Agree Strongly	Agree Strongly	Disagree Slightly	Agree Strongly	Nurses	0	0	0	0	0	1	0	0	0	0									0	3
Resident	1-5 years	Male	Monthly	Annually	Annually	Annually	Annually	Never	Annually	Never	Annually	Agree Strongly	Agree Strongly	Agree Strongly	Agree Strongly	Agree Strongly	Allied health practitioners, Nurses	0	0	0	0	0	1	0	0	0	1	1	1	1	1	0	1	0	1	0	0
Resident	1-5 years	Male	Weekly	Never	Weekly	Annually	Annually	Never	Weekly	Never	Annually	Agree Strongly	Neutral	Neutral	Disagree Slightly	Agree Slightly	Residents from other dept, Nurses, Technicians	0	0	0	1	0	1	0	0	1	0	0	3	1	1	0	3	0	1	0	0
Attending	1-5 years	Male	Annually	Never	Never	Never	Annually	Never	Annually	Never	Never							0	0	0	0	0	0	0	0	0	0	0	0	0	1	0	1	0	0	0	3
Attending	1-5 years	Male	Monthly	Never	Never	Never	Never	Never	Monthly	Never	Never	Agree Strongly	Agree Strongly	Agree Strongly	Agree Strongly	Agree Strongly		0	0	0	0	0	0	0	0	0	0	0	0	0	0	0	2	0	0	0	3
Resident	< 1 year	Male	Weekly	Daily	Weekly	Never	Never	Never	Never	Never	Never	Disagree Strongly	Disagree Strongly	Neutral	Neutral	Neutral		0	0	0	0	0	0	0	0	0	0	4	3	0	0	0	0	0	0	0	0
Resident	< 1 year	Male	Daily	Daily	Daily	Never	Never	Never	Daily	Never	Never	Disagree Strongly	Disagree Strongly	Neutral	Neutral	Neutral	Residents from other dept	0	0	0	1	0	0	0	0	0	0	4	4	0	0	0	4	0	0	0	0
Researcher	1-5 years	Male	Never									Agree Strongly	Agree Strongly	Agree Strongly	Agree Strongly	Agree Strongly	Administrative support staff	0	0	0	0	0	0	1	0	0	0									0	1
Resident	1-5 years	Female	Daily	Daily	Daily	Weekly	Daily	Annually	Monthly	Annually	Weekly	Disagree Slightly	Disagree Slightly	Disagree Strongly	Disagree Strongly	Neutral	Nurses	0	0	0	0	0	1	0	0	0	0	4	4	3	4	1	2	1	3	1	0
Attending	1-5 years	Male	Annually	Annually	Annually	Never	Never	Never	Never	Never	Never	Agree Strongly	Agree Strongly	Agree Strongly	Agree Strongly	Agree Strongly	Attendings from my department	0	0	1	0	0	0	0	0	0	0	1	1	0	0	0	0	0	0	0	3
Attending	< 1 year	Male	Monthly	Monthly	Monthly	Annually	Annually	Annually	Monthly	Annually	Annually	Agree Strongly	Agree Slightly	Neutral	Agree Slightly	Neutral	Nurses	0	0	0	0	0	1	0	0	0	0	2	2	1	1	1	2	1	1	0	3
Attending	< 1 year	Female	Never									Disagree Slightly	Disagree Slightly	Agree Strongly	Agree Strongly	Agree Strongly	Attendings from my department, attendings from other dept, Nurses	0	1	1	0	0	1	0	0	0	0									1	3
Attending	< 1 year	Male	Never									Neutral	Neutral	Agree Strongly	Agree Strongly	Agree Strongly		0	0	0	0	0	0	0	0	0	0									0	3
Attending	> 5 years	Male	Monthly	Monthly		Never	Annually	Never	Monthly	Never	Never							0	0	0	0	0	0	0	0	0	0	2		0	1	0	2	0	0	0	3
Allied health practitioner	< 1 year	Male	Never									Agree Slightly	Agree Strongly	Agree Strongly	Agree Strongly	Agree Strongly	Nurses	0	0	0	0	0	1	0	0	0	0									0	2
Allied health practitioner	< 1 year	Female	Weekly	Monthly	Daily	Weekly	Weekly	Never	Weekly	Never	Never	Neutral	Neutral	Neutral	Neutral	Neutral	Allied health practitioners	0	0	0	0	0	0	0	0	0	1	2	4	3	3	0	3	0	0	1	2
Allied health practitioner	> 5 years	Female	Weekly	Weekly	Weekly	Weekly	Monthly	Monthly	Monthly	Never	Never	Neutral	Neutral	Neutral	Neutral	Neutral	Nurses	0	0	0	0	0	1	0	0	0	0	3	3	3	2	2	2	0	0	1	2
Allied health practitioner	< 1 year	Female	Daily		Daily	Never	Monthly	Never	Monthly	Never	Never	Disagree Strongly	Disagree Strongly	Disagree Slightly	Agree Slightly	Agree Slightly	Attendings from my department, Nurses	0	0	1	0	0	1	0	0	0	0		4	0	2	0	2	0	0	1	2
Attending	< 1 year	wish not to answer	Monthly	Monthly	Never	Never	Never	Monthly	Monthly	Never	Never	Agree Strongly	Agree Strongly	Agree Strongly	Agree Strongly	Agree Strongly	Attendings from my department	0	0	1	0	0	0	0	0	0	0	2	0	0	0	2	2	0	0		3
Attending	< 1 year	Male	Never									Neutral	Neutral	Agree Strongly	Agree Strongly	Agree Strongly	Attendings from other dept	0	1	0	0	0	0	0	0	0	0									0	3
Attending	< 1 year	Female	Never									Agree Slightly	Agree Slightly	Disagree Slightly	Neutral	Agree Slightly	None	0	0	0	0	0	0	0	0	0	0									1	3
Attending	< 1 year	Male	Weekly		Weekly	Never	Monthly		Weekly	Annually	Annually	Agree Strongly	Agree Strongly	Agree Strongly	Agree Strongly	Agree Strongly	Administrators/managers	0	0	0	0	0	0	0	1	0	0		3	0	2		3	1	1	0	3
Attending	1-5 years	Male	Weekly	Weekly	Weekly	Monthly	Monthly	Monthly	Weekly	Annually		Agree Strongly	Agree Strongly	Neutral	Disagree Slightly	Agree Slightly	Attendings from other dept	0	1	0	0	0	0	0	0	0	0	3	3	2	2	2	3	1		0	3
Resident	1-5 years	Male	Annually	Never	Never	Never	Never	Never	Annually	Never	Never	Agree Slightly	Agree Slightly	Agree Slightly	Agree Slightly	Agree Slightly	Residents from other dept, technicians	0	0	0	1	0	0	0	0	1	0	0	0	0	0	0	1	0	0	0	0
Researcher	1-5 years	Male	Monthly	Never	Monthly	Never	Annually	Annually	Annually	Never	Annually	Neutral	Neutral	Agree Slightly	Agree Slightly	Agree Strongly	Attendings from my department, attendings from other dept, Nurses	0	1	1	0	0	1	0	0	0	0	0	2	0	1	1	1	0	1	0	1
Resident	< 1 year	Female	Monthly	Monthly	Annually	Annually	Annually	Annually	Weekly	Annually	Monthly	Agree Slightly	Agree Slightly	Agree Slightly	Agree Slightly	Agree Slightly	Residents	0	0	0	1	1	0	0	0	0	0	2	1	1	1	1	3	1	2	1	0
Attending	< 1 year	Male	Never									Agree Strongly	Agree Strongly	Agree Strongly	Agree Strongly	Agree Strongly	None	0	0	0	0	0	0	0	0	0	0									0	3
Attending	< 1 year	Male	Weekly	Monthly	Weekly	Weekly	Monthly	Monthly	Monthly	Annually	Annually	Agree Slightly	Agree Slightly	Agree Slightly	Agree Slightly	Agree Slightly	Residents from my department, Nurses	0	0	0	0	1	1	0	0	0	0	2	3	3	2	2	2	1	1	0	3
Attending	> 5 years	Male	Annually	Annually	Annually	Annually	Never					Agree Strongly	Agree Strongly	Agree Strongly	Agree Strongly	Agree Strongly	Administrative support staff	0	0	0	0	0	0	1	0	0	0	1	1	1	0					0	3
Researcher	< 1 year	Male	Annually	Never	Never	Annually	Never	Never	Weekly	Never	Never	Agree Strongly	Agree Strongly	Agree Strongly	Agree Strongly	Agree Slightly		0	0	0	0	0	0	0	0	0	0	0	0	1	0	0	3	0	0	0	1
Allied health practitioner	> 5 years	Female										Disagree Slightly	Agree Slightly	Neutral	Agree Slightly	Agree Slightly	Attendings from my department	0	0	1	0	0	0	0	0	0	0									1	2
Resident	< 1 year	Male	Monthly	Monthly	Monthly	Monthly	Monthly	Monthly	Monthly	Annually	Annually	Neutral	Neutral	Neutral	Neutral	Neutral	Attendings from other dept, Residents from other dept	0	1	0	1	0	0	0	0	0	0	2	2	2	2	2	2	1	1	0	0
Resident	< 1 year	Female	Never									Neutral	Neutral	Agree Strongly	Agree Strongly	Agree Strongly		0	0	0	0	0	0	0	0	0	0									1	0
Resident	< 1 year	Male	Annually	Never	Annually	Never	Never	Annually	Weekly	Never	Never							0	0	0	0	0	0	0	0	0	0	0	1	0	0	1	3	0	0	0	0
Attending	< 1 year	Male	Never									Disagree Slightly	Disagree Slightly	Agree Slightly	Agree Slightly	Agree Strongly	Administrators/managers	0	0	0	0	0	0	0	1	0	0									0	3
Resident	< 1 year	Male	Monthly	Monthly	Weekly	Annually	Weekly	Monthly	Monthly	Never	Monthly	Neutral	Neutral	Agree Strongly	Agree Slightly	Agree Slightly	Residents from my department, Residents from other dept	0	0	0	1	1	0	0	0	0	0	2	3	1	3	2	2	0	2	0	0
Researcher	< 1 year	Female	Never									Agree Slightly	Agree Strongly	Agree Strongly	Agree Strongly	Agree Strongly		0	0	0	0	0	0	0	0	0	0									1	1
Attending	< 1 year	Male	Never									Agree Slightly	Agree Slightly	Agree Slightly	Agree Slightly	Agree Slightly		0	0	0	0	0	0	0	0	0	0									0	3
Researcher	< 1 year	Male	Annually	Never	Never	never	Never	Annually	Never	Never	Never	Agree Slightly	Agree Slightly	Agree Slightly	Agree Slightly	Agree Slightly	Attendings from my department	0	0	1	0	0	0	0	0	0	0	0	0		0	1	0	0	0	0	1
Resident	< 1 year	Female	Daily	Weekly	Monthly			Weekly	Weekly		Daily	Disagree Slightly	Disagree Slightly	Agree Slightly	Agree Slightly	Agree Slightly		0	0	0	0	0	0	0	0	0	0	3	2			3	3		4	1	0
Attending	< 1 year	Male	Weekly	Daily	Monthly	Never	Monthly	Monthly	Weekly	Annually	Annually	Neutral	Neutral	Agree Slightly	Agree Slightly	Agree Slightly		0	0	0	0	0	0	0	0	0	0	4	2	0	2	2	3	1	1	0	3
Resident	< 1 year	Female	Never									Agree Slightly	Agree Slightly	Agree Strongly	Agree Strongly	Agree Strongly	None	0	0	0	0	0	0	0	0	0	0									1	0
Resident	< 1 year	Female	Never									Disagree Strongly	Disagree Strongly	Disagree Strongly	Disagree Strongly	Disagree Strongly	Nurses	0	0	0	0	0	1	0	0	0	0									1	0
Resident	< 1 year	Female	Monthly	Never	Never	Monthly	Monthly	Monthly	Monthly	Never	Never	Disagree Strongly	Disagree Strongly	Agree Strongly	Agree Strongly	Agree Strongly	Attendings from my department	0	0	1	0	0	0	0	0	0	0	0	0	2	2	2	2	0	0	1	0
Attending	< 1 year	Male	Monthly	Annually	Monthly	Never	Never	Never	Monthly	Never	Never	Agree Slightly	Agree Slightly	Disagree Slightly	Disagree Strongly	Agree Slightly	Nurses	0	0	0	0	0	1	0	0	0	0	1	2	0	0	0	2	0	0	0	3
Resident	< 1 year	Male	Monthly	Monthly	Never	Never	Monthly	Never	Monthly	Never	Never	Disagree Slightly	Disagree Slightly	Neutral	Neutral	Agree Slightly	Residents from other dept	0	0	0	1	0	0	0	0	0	0	2	0	0	2	0	2	0	0	0	0
Attending	< 1 year	Male	Monthly	Monthly	Annually	Never	Annually	Never	Monthly	Never	Never	Disagree Slightly	Neutral	Agree Slightly	Agree Slightly	Agree Slightly	Residents from other dept, Nurses	0	0	0	1	0	0	0	0	0	0	2	1	0	1	0	2	0	0	0	3
Attending	< 1 year	Female	Monthly	Monthly	Monthly	Never	Annually	Never	Never	Never	Never	Agree Slightly	Agree Slightly	Agree Strongly	Agree Strongly	Agree Strongly		0	0	0	0	0	0	0	0	0	0	2	2	0	1	0	0	0	0	1	3
Researcher	< 1 year	Female	Annually	Never	Never	Never	Annually	Never	Never	Never	Never	Agree Strongly	Agree Strongly	Agree Strongly	Agree Strongly	Agree Strongly	Residents from other dept	0	0	0	1	0	0	0	0	0	0	0	0	0	1	0	0	0	0	1	1
Resident	1-5 years	Male	Weekly	Daily	Monthly	Annually	Never	Annually	Monthly	Never	Annually	Disagree slightly	Disagree Slightly	Agree Strongly	Agree Strongly	Agree Strongly	Nurses	0	0	0	0	0	1	0	0	0	0	4	2	1	0	1	2	0	1	0	0
Researcher	< 1 year	Male	Monthly	Never	Never	Annually	Never	Annually	Monthly	Annually	Annually	Agree Slightly	Agree Slightly	Agree Slightly	Agree Slightly	Agree Slightly	Nurses	0	0	0	0	0	1	0	0	0	0	0	0	1	0	1	2	1	1	0	1
Allied health practitioner	< 1 year	Female	Monthly	Never	Monthly	Never	Never	Never	Never	Never	Never	Agree Strongly	Agree Strongly	Agree Strongly	Agree Strongly	Agree Strongly	Attendings from other dept, Nurses	0	1	0	0	0	1	0	0	0	0	0	2	0	0	0	0	0	0	1	2
Allied health practitioner	< 1 year	Male	Monthly	Monthly	Weekly	Never	Weekly	Never	Never	Never	Never	Agree Slightly	Agree Slightly	Neutral	Agree Slightly	Agree Strongly	Attendings from my department, Attendings from other dept	0	1	1	0	0	0	0	0	0	0	2	3	0	3	0	0	0	0	0	2
Allied health practitioner	< 1 year	Female	Never									Agree Strongly	Agree Slightly	Agree Strongly	Agree Strongly	Agree Strongly		0	0	0	0	0	0	0	0	0	0									1	2
Allied health practitioner	< 1 year	Female	Never									Agree Strongly	Agree Strongly	Agree Strongly	Agree Strongly	Agree Strongly		0	0	0	0	0	0	0	0	0	0									1	2
Allied health practitioner	< 1 year	Female	Never									Agree Strongly	Agree Strongly	Agree Strongly	Agree Strongly	Agree Strongly	None	0	0	0	0	0	0	0	0	0	0									1	2
Allied health practitioner	< 1 year	Female	Never									Agree Strongly	Agree Strongly	Agree Strongly	Agree Strongly	Agree Strongly	Other: Medical Assistants	0	0	0	0	0	0	0	0	1	0									1	2
Allied health practitioner	< 1 year	Female	Weekly	Monthly	Never	Monthly	Weekly	Monthly	Weekly	Never	Never	Agree Strongly	Agree Strongly	Agree Strongly	Agree Strongly	Agree Strongly	Attendings from other dept	0	1	0	0	0	0	0	0	0	0	2	0	2	3	2	3	0	0	1	2
Allied health practitioner	> 5 years	Female	Weekly	Monthly	Weekly	Never	Weekly	Monthly	Weekly	Weekly	Monthly	Agree Strongly	Agree Strongly	Agree Strongly	Agree Strongly	Agree Strongly	Residents from other dept, Nurses	0	0	0	1	0	1	0	0	0	0	2	3	0	3	2	3	3	2	1	2
Allied health practitioner	< 1 year	Female	Never									Agree Slightly	Agree Slightly	Agree Slightly	Agree Slightly	Agree Slightly	None	0	0	0	0	0	0	0	0	0	0									1	2
Allied health practitioner	< 1 year	wish not to answer	Never									Agree Slightly	Agree Slightly	Agree Slightly	Agree Slightly	Agree Slightly	Nurses	0	0	0	0	0	1	0	0	0	0										2
Allied health practitioner	< 1 year	Female	Weekly	Monthly	Monthly	Never	Never	Monthly	Weekly	Annually	Annually	Agree Strongly	Agree Strongly	Agree Strongly	Agree Strongly	Agree Strongly	Nurses	0	0	0	0	0	1	0	0	0	0	2	2	0	0	2	3	1	1	1	2
Allied health practitioner	< 1 year	Male	Never															0	0	0	0	0	0	0	0	0	0									0	2
Allied health practitioner	< 1 year	Female	Monthly	Monthly	Never	Never	Monthly	Never	Never	Never	Monthly	Agree Strongly	Agree Strongly	Agree Strongly	Agree Strongly	Agree Strongly	Other: patients	1	0	0	0	0	0	0	0	0	0	2	0	0	2	0	0	0	2	1	2
Allied health practitioner	< 1 year	Female	Never									Agree Strongly	Agree Strongly	Agree Strongly	Agree Strongly	Agree Strongly	Nurses	0	0	0	0	0	1	0	0	0	0									1	2
Allied health practitioner	< 1 year	Female	Monthly	Monthly	Monthly	Monthly	Never	Never	Never	Never	Annually	Agree Strongly	Agree Strongly	Agree Strongly	Agree Strongly	Agree Strongly	Research post doc or fellow	0	0	0	1	1	0	0	0	0	0	2	2	2	0	0	0	0	1	1	2
Allied health practitioner	< 1 year	Female	Monthly	Weekly	Monthly	Weekly	Annually	Monthly	Weekly	Annually	Annually	Agree Slightly	Agree Strongly	Agree Strongly	Agree Strongly	Agree Strongly	Residents from other dept, Nurses	0	0	0	1	0	1	0	0	0	0	3	2	3	1	2	3	1	1	1	2
Allied health practitioner	< 1 year	Female	Weekly	Monthly	Never	Weekly	Monthly	Annually	Annually	Annually	Annually	Agree Strongly	Agree Strongly	Agree Strongly	Agree Strongly	Agree Strongly	Attendings from other dept	0	1	0	0	0	0	0	0	0	0	2	0	3	2	1	1	1	1	1	2
Allied health practitioner	< 1 year	Female	Never									Agree Strongly	Agree Strongly	Agree Strongly	Agree Strongly	Agree Strongly		0	0	0	0	0	0	0	0	0	0									1	2
Allied health practitioner	< 1 year	Female	Weekly	Monthly	Weekly	Never	Never	Never	Never	Never	Never	Agree Strongly	Agree Strongly	Agree Strongly	Agree Strongly	Agree Strongly	Attendings from my department	0	0	1	0	0	0	0	0	0	0	2	3	0	0	0	0	0	0	1	2
Allied health practitioner	< 1 year	Female	Weekly	Never	Monthly		Weekly	Never	Never	Monthly	Monthly	Agree Strongly	Agree Strongly	Agree Strongly	Agree Strongly	Agree Strongly	Nurses	0	0	0	0	0	1	0	0	0	0	0	2		3	0	0	2	2	1	2
Allied health practitioner	< 1 year	Male	Daily	Daily	Weekly	Weekly	Monthly	Monthly	Monthly	Never	Monthly	Agree Strongly	Agree Strongly	Agree Strongly	Agree Strongly	Agree Strongly	Attendings from my department	0	0	1	0	0	0	0	0	0	0	4	3	3	2	2	2	0	2	0	2
Allied health practitioner	< 1 year	Female	Never									Agree Strongly	Agree Strongly	Agree Strongly	Agree Strongly	Agree Strongly		0	0	0	0	0	0	0	0	0	0									1	2
Allied health practitioner	< 1 year	Female	Weekly	Weekly	Never		Monthly	Monthly	Weekly	Monthly	Never	Agree Slightly	Agree Slightly	Agree Strongly	Agree Strongly	Agree Strongly	Nurses, social workers	0	0	0	0	0	1	0	0	1	0	3	0		2	2	3	2	0	1	2
Allied health practitioner	< 1 year	Female	Weekly	Weekly	Weekly	Weekly	Weekly	Monthly	Weekly	Annually	Weekly	Agree Strongly	Agree Strongly	Agree Strongly	Agree Strongly	Agree Strongly	Attendings from my department, residents from other dept	0	0	1	1	0	0	0	0	0	0	3	3	3	3	2	3	1	3	1	2
